# Supplementary material for: A viral video and pet lemurs on Twitter
Source: PLoS One. 2019 Jan 9;14(1):e0208577. doi: 10.1371/journal.pone.0208577 (PMC6326470; doi:10.1371/journal.pone.0208577)
Supplement: S1 Dataset — (XLSX) [file pone.0208577.s006.xlsx]

## Sheet: Dataset for PLOS ONE
Date	(GMT)	Text	URL	Platform	Followers	Retweets	Favorites	Month Tweeted	Week of tweet
02/04/2016	00:00:03	@PE_privatebot @sweet_skipper @rico_penguins @kowalski_kagaku @king_sw_julien おはよう今日も楽しい日にしようね	https://twitter.com/ai3hi8yu2/status/716052537657327616	Twitter for Android	77	0	0	April	14
14/02/2016	00:00:04	These baboons and lemurs have left the trees to live in caves - New Scientist	https://twitter.com/VickiArdall/status/698657923988398080	Mypginfo	32	1	0	February	7
03/04/2016	00:00:11	@king_sw_julien ジュリアン	https://twitter.com/kaori91836/status/716414961002500096	Twitter for Android	77	0	0	April	14
23/01/2016	00:00:12	Have a fun weekend in San Fran! @z0mgItsHutch @SeaNanners &lt;3 lemurs with lamps for me!	https://twitter.com/tejbz/status/690685425103544320	Twitter for iPhone		0	18	January	4
03/02/2016	00:00:19	get this message out to lemur I want him to know I'm funny	https://twitter.com/kazblocks/status/694671722008698880	Twitter Web Client		0	0	February	5
28/02/2016	00:00:28	@System76 If I sold my Lemur is the extended warranty transferable to the new owner?	https://twitter.com/CCIE_14661/status/703731454409216000	TweetDeck	386	0	0	February	9
24/04/2016	00:00:37	@FuryanFighter I want a Lemur	https://twitter.com/HANNAHMCBAE/status/724025213680123904	Twitter for iPhone	3689	0	0	April	17
07/02/2016	00:00:42	Made chalk enrichment for our lemur today. Not my first choice but the zookeeper was a Broncos fan. https://t.co/fEO974tJ0U	https://twitter.com/RoyHarth/status/696121371345063936	Twitter for iPhone	249	0	0	February	6
01/05/2016	00:00:44	Having a Pet Lemur Is a Terrible Idea—for You and the Lemur buff.ly/1SEQfA7	https://twitter.com/markitgirlz/status/726561957512400897	Buffer	13887	0	0	May	18
27/03/2016	00:00:55	I held a crawfish and pet a lemur so 2day was a success	https://twitter.com/Idkitsizzy/status/713878428110315523	Twitter for Android	209	0	3	March	13
07/05/2016	00:00:57	@aaverage_doctor that lemur is my new best friend!	https://twitter.com/Yasmin_Eltalla/status/728736338690744320	Twitter for Android	271	0	1	May	19
15/01/2016	00:01:00	"I need a man who loves the monkeys!" - Kirstie Alley, two days ago people.com/article/kirsti… twitter.com/LukeBrinker/st…	https://twitter.com/JoshuaHol/status/687786523908009984	TweetDeck		0	0	January	3
05/04/2016	00:01:01	↑シャカチキドッグ:7→4 ↓モフロスキノフ:4→5 ↓KingJulien:5→6 ↑(´∀`)！:9→7 ↓それゆけカーボンマン:6→8 ↓まこちゃん:8→9	https://twitter.com/ranking_spltn/status/717139944339210241	シオカラ地方	875	0	0	April	14
24/04/2016	00:01:01	この猿欲しい♥Kids Pet and Communicate with Lemur youtu.be/WXM8tUnSJ3o @YouTubeから	https://twitter.com/junkie0130/status/724025315836579841	Twitter for Android	80	0	0	April	17
04/04/2016	00:01:03	I swear my cat is part lemur	https://twitter.com/krawczyk_dani/status/716777567458566144	Twitter for iPhone	556	0	0	April	14
02/04/2016	00:01:05	this is so rude, ugh! lemurs are my fav animal twitter.com/uglywhites/sta…	https://twitter.com/NOELRFlSHER/status/716052800631881728	Twitter for iPhone	1704	1	1	April	14
24/01/2016	00:01:21	We now go LIVE to the abacus lemur to tell us how many inches of snow have fallen so far @mccoveychron https://t.co/4kMaaQnYJi	https://twitter.com/GeorgeBissell/status/691048102418083840	Twitter for iPhone		0	2	January	4
23/03/2016	00:01:27	I want a duck a monkey a fox a hedgehog a lemur and a friggin dog. I need to have a mansion	https://twitter.com/giovannnnnnnaa/status/712429012103073792	Twitter for iPhone	1541	0	0	March	12
02/05/2016	00:01:28	@Furry_Buck *she smirks as she pulls out her 8inch futa then looks down at her* Now start sucking for your first meal my pet.	https://twitter.com/Ghouly_lemur/status/726924530824802304	Twitter Web Client	2450	0	0	May	18
03/02/2016	00:01:34	@liz_the_lemur do you have champagne or should I send some over?	https://twitter.com/beautyinfacts/status/694672038183723009	Falcon Pro Material		0	1	February	5
10/03/2016	00:01:38	Illegal pet trade in Madagascar may threaten conservation and survival of endangered lemur species phy.so/376749170 via @physorg_com	https://twitter.com/hugo_indalecio/status/707718014485995521	Twitter Web Client	49	0	0	March	10
09/04/2016	00:01:51	@liz_the_lemur @figwiggin my niece is having a 3 1/3 birthday party b/c her bday is 12/29.	https://twitter.com/pantalonesfuego/status/718589708234678272	Twitter Web Client	944	0	1	April	15
27/03/2016	00:02:11	King Julien 	https://twitter.com/bello__M/status/713878749092175872	Twitter for iPad	1423	0	0	March	13
09/03/2016	00:02:21	@gerardway I really love seeing people love art. Shloppy, goopy love for people who make things that make you want to make things is awesome	https://twitter.com/fez_lemur/status/707355808510513152	Twitter for Android	216	2	4	March	10
08/02/2016	00:02:22	@BentButterfly1 @MSI I don't think the TV is on at our house.	https://twitter.com/fez_lemur/status/696484175071674368	Twitter for Android	191	0	3	February	6
27/02/2016	00:02:22	@hannahlha @heythereimshan Hi I'm Mitzie and this is my bunnys twitter account an I'm a fan of Shannon and Jordan I named my lemur after her	https://twitter.com/flakes847/status/703369544690221058	Mobile Web (M2)	1558	0	0	February	9
03/02/2016	00:02:34	@liz_the_lemur Oh my God I would be throwing a party which to be honest would probably be reading alone in my room	https://twitter.com/perez_cecily/status/694672287576907777	Twitter Web Client	59	0	1	February	5
15/04/2016	00:02:45	@Lil_Lemur The honor was mine, Cynthia...you have an amazing family.I will do my best to capture your patriarch.	https://twitter.com/markpatinkin/status/720764261346197506	Twitter Web Client	1276	0	0	April	16
22/03/2016	00:03:01	Watching All Hail King Julien.	https://twitter.com/RyderScanlon1/status/712067020024578048	Twitter Web Client	115	0	0	March	12
25/03/2016	00:03:02	Best news of the year! 'All Hail King Julien', Netflix Dominate The Daytime Creative Arts Emmy Award Nominations beyondthecartoons.com/daytime-emmys-…	https://twitter.com/beyondthetoons/status/713154188373405699	Twitter Web Client	74	0	0	March	13
30/03/2016	00:03:11	Last Second Ebay Bid RT↺ tinyurl.com/hwdfbf6 Learning Games For Windows/macintosh Computers. Reader Rabbit, Arthur, Zoboo ↺Please	https://twitter.com/YoubidderGregor/status/714966163642404865	ask yahoo question	41	0	0	March	13
09/03/2016	00:03:16	@Ondores_Lies @mechtroid im now imagining a scene where i force someone to have so much salt that they die	https://twitter.com/Lemur_kun/status/707356039872696320	TweetDeck	296	0	0	March	10
09/02/2016	00:03:25	This is me when Ivy gives me cravings for spicy food I can't handle lol @zoboomafo_o @kenziearlene twitter.com/cuteemergency/…	https://twitter.com/HelloooNickky/status/696846830353526785	Twitter for iPhone	189	0	2	February	6
05/05/2016	00:03:32	my spirit animal is a lemur because they look high all the time and same tbh	https://twitter.com/ManonsThoughts/status/728012216402747392	Twitter for iPad	503	0	1	May	18
25/03/2016	00:03:32	Maddy or King Julien??? https://t.co/4Zb48MzXyt	https://twitter.com/ashley6menges/status/713154310800945152	Twitter for iPhone	317	0	9	March	13
07/04/2016	00:03:34	“Did you see the lemurs during our ride in Madagascar, Sul? They like us.” [Snickers] “You especially.”	https://twitter.com/UnchartedCrap/status/717865362956492800	Twitter for Mac	171	0	0	April	14
08/03/2016	00:03:44	im tired and have a massive headache and i ordered spicy chicken and got mild. today sucks	https://twitter.com/Lemur_kun/status/706993767618895874	TweetDeck	296	0	1	March	10
05/04/2016	00:03:49	So I just found lemurs chew millipedes heads off to get high. I officially want a pet lemur	https://twitter.com/BMysliwiec/status/717140648382570496	Twitter for iPhone	197	0	1	April	14
05/04/2016	00:03:49	So I just found lemurs chew millipedes heads off to get high. I officially want a pet lemur	https://twitter.com/BMysliwiec/status/717140648382570496	Twitter for iPhone	197	0		April	14
27/03/2016	00:03:50	My new furry friend from Fort Lauderdale, a chance encounter. So cute! Madagascar Lemur... https://t.co/gLI9VOh4iO	https://twitter.com/AnaDierkhising/status/713879163753598976	Twitter for iPhone	993	0	2	March	13
29/04/2016	00:04:21	sifaka x lemur..i might refine the design then sell it https://t.co/ZyuUAbpiNT	https://twitter.com/qirnein/status/725838093119528961	Twitter for iPhone	83	0	5	April	18
28/04/2016	00:04:25	Thanks @johnrplatt for ur thoughtful piece about viral pet #lemur video &amp; #illegal pet lemurs. #LemurLove #Slate slate.com/articles/healt…	https://twitter.com/Lemurgrl/status/725475723801202688	Twitter Web Client	811	7	10	April	17
31/03/2016	00:04:29	@Lemur_kun its like a couple dollars off from the main site if you buy it there in the next eight hours	https://twitter.com/lenore_surname/status/715328879720861701	TweetDeck	498	0	1	March	13
06/04/2016	00:04:34	Our album fund is off to an awesome start! Massive shout outs and thank yous to Melbourne's ne... gofundme.com/notalemur?pc=t…	https://twitter.com/Not_a_Lemur/status/717503225486712832	GoFundMe	79	0	0	April	14
03/02/2016	00:04:45	@liz_the_lemur totally want to come, just need to balance that and visiting friend and looking and pretty ice lights	https://twitter.com/beautyinfacts/status/694672836154245121	Falcon Pro Material		0	1	February	5
14/04/2016	00:04:50	This lemur has been watching the US Primaries with increasing concern twitter.com/protistologist…	https://twitter.com/upulie/status/720402396338229249	Twitter for Android	10517	4	13	April	15
04/03/2016	00:04:51	@stefapie @liz_the_lemur sure, but my point is we pronounce acronyms based on the word it makes, not the individual words it's made of	https://twitter.com/Hieropants/status/705544498974060544	Twitter Web Client	283	0	0	March	10
13/03/2016	00:04:53	All Hail King Julien	https://twitter.com/Mkkt0rui/status/708805999780474881	Twitter Web Client	472	0	0	March	11
04/03/2016	00:05:00	@Hieropants @liz_the_lemur @stefapie literally no design professional I've interacted with in 19 years &amp; 2 countries has said JIF out loud	https://twitter.com/IceBergMama/status/705544538056581120	Twitter for iPhone	1398	0	5	March	10
13/03/2016	00:05:00	just got back from the zoo and my dad goes straight to the computer and starts looking at monkeys and lemurs for sale	https://twitter.com/Shyannwampler/status/708806027437678592	Twitter for iPhone	91	0	0	March	11
23/03/2016	00:05:02	@gabe_turnerr31 no I need to have my lemur on my team	https://twitter.com/grine_sam/status/712429916005003264	Twitter for iPhone	787	0	1	March	12
15/04/2016	00:05:13	@Theguy923 I want Priest and Warlock	https://twitter.com/Lemur_kun/status/720764880060604417	TweetDeck	307	0	0	April	16
20/04/2016	00:05:27	oh god i hope uncle king julien is dead by the time of madagascar 3 otherwise lemur kingdom is fucked	https://twitter.com/agentpleakley/status/722576879794806784	Twitter for iPhone	325	0	4	April	16
31/03/2016	00:05:34	Thats my mf baby ❤ but he keep calling me a lemur because of you  twitter.com/__JadaJadaJada…	https://twitter.com/Slimmmmy__/status/715329151268425729	Twitter for Android	313	1	1	March	13
13/04/2016	00:05:45	Oh Look, Lemur Love Swag!!! For all our lemur loving friends who will be attending the American Association of... fb.me/QvAXoqEC	https://twitter.com/Lemur_Love/status/720040241390841856	Facebook	717	0	3	April	15
06/04/2016	00:05:53	@swapingouts THANK U MY LEMUR BABY	https://twitter.com/WEEKNDFUCKS/status/717503557130321921	Twitter for iPhone	513	0	1	April	14
26/04/2016	00:06:20	Wendy's Dreamworks All Hail King Julien The Royal Boom Box Kids Meal Toy Nip youbidder.com/162039595230 Ebay Bid Last Second ↺RT, F	https://twitter.com/YoubidderGonza1/status/724751429605322753	Dristy	97	0	0	April	17
09/03/2016	00:06:37	@mechtroid @Ondores_Lies brb, getting my salt shaker and a plane ticket to Cali. I'M COMING FOR YOU MOTHERFUCKER	https://twitter.com/Lemur_kun/status/707356881753415680	TweetDeck	296	0	0	March	10
05/03/2016	00:06:38	On my way to go watch #Zootopia as a giant lemur, with a whole lot of other animal people. It's going to be so great. XD	https://twitter.com/DelphFox/status/705907336049614848	TweetDeck	692	0	1	March	10
05/03/2016	00:06:39	4. My favorite animal is a lemur.	https://twitter.com/kaiyrod/status/705907341502386176	Twitter for iPhone	25778	2	2	March	10
04/03/2016	00:06:46	@IceBergMama @Hieropants @liz_the_lemur @stefapie my father was saying JIF back in the early 90s (he is not a designer though)	https://twitter.com/Blushingflwr/status/705544979104534533	Twitter for Android	410	0	1	March	10
07/04/2016	00:07:04	@markiplier You go crazy, Man. Adopt a lemur and name is King Julian, then tweet pics of your new pet in sexy swimsuits.	https://twitter.com/CricketFanFic1/status/717866245215883265	Twitter for iPhone	70	0	1	April	14
14/04/2016	00:07:04	In a pissy mood now because my nap sucked, and my boyfriend woke me up at 3 in the morning because he was playing solitare 	https://twitter.com/Krazy_Lemur/status/720402957913559040	Twitter for iPhone	165	0	0	April	15
02/04/2016	00:07:12	by tphaley1 I miss my baby lemur soooo much. Just wanted you to know. I also super miss my fresh haircut so there's… https://t.co/51X6JQdRAW	https://twitter.com/OxfordNightlfe/status/716054339530465280	IFTTT	954	0	0	April	14
14/03/2016	00:07:18	I have lemur eyes	https://twitter.com/ryfash/status/709168992498352129	Twitter for Android	394	0	0	March	11
23/02/2016	00:07:33	@Jackson_Lemur Jackson, I won at fantasy football this year, I can say whatever the fuck I want	https://twitter.com/alex_olmost/status/701921300940398592	Twitter for iPhone	301	0	2	February	8
08/02/2016	00:07:36	If that wasn't a catch, why did we have to watch a baby-lemur-pug? #SB50	https://twitter.com/IgotKyle/status/696485494507458560	Mobile Web (M5)	68055	3	3	February	6
16/02/2016	00:07:42	@creative_lemur requires Drop Dead hoodies for our trek to Iceland. Please feel free to donate. ✌️	https://twitter.com/Some_metalheadX/status/699384620689784832	Twitter for iPhone	386	0	1	February	7
21/02/2016	00:07:43	@Pinkypeas you have a calling!!	https://twitter.com/fez_lemur/status/701196565893918720	Twitter for Android	207	0	2	February	8
26/01/2016	00:08:05	@ApexDriftz @IrradiantRBLX @ROBLOX king julien	https://twitter.com/julik366/status/691774572673290240	Twitter for Android		0	0	January	4
19/04/2016	00:08:09	@kowalski_kagaku @rico_penguins @sweet_skipper @PE_privatebot @king_sw_julien おはよう(*´∀`)♪ 楽しい日にしようね~	https://twitter.com/ai3hi8yu2/status/722215171922366464	Twitter for Android	92	0	0	April	16
16/01/2016	00:08:14	@hoodpopeB @That_Guy_Laffy I am now sitting at home in my lemur suit, bt I am w/ you spiritually	https://twitter.com/armageddonittt/status/688150733464584194	Twitter for iPhone	90	0	0	January	3
25/04/2016	00:08:26	Really don't like it how lemurs have little human hands. Little hairy grey human hands. Freaks me the fuck out so it does.	https://twitter.com/arranlouise/status/724389568070471682	Twitter for iPhone	34	0	1	April	17
22/02/2016	00:08:31	@Cberhau10 @BabyAnimalPics mort is a mouse lemur btw not a regular lemur ive corrected my research	https://twitter.com/_katieee143/status/701559154830344192	Twitter for iPhone	1031	0	1	February	8
11/02/2016	00:08:43	@ShadowZael @Lemur_kun sakurai says development has ended	https://twitter.com/zerojustice315/status/697572936581017600	Twitter Web Client	303	0	0	February	6
16/04/2016	00:08:45	General Views Of Antananarivo in Madagascar - Three new species of mouse lemurs have been recently described by... ow.ly/8JrUKO	https://twitter.com/bowmeowpow/status/721128156627935232	Hootsuite	917	0	0	April	16
06/03/2016	00:08:57	My Grandpa at Any Point in Time: "My Golly!"	https://twitter.com/lemur_original/status/706270305560371202	Twitter for iPhone	19	0	1	March	10
02/04/2016	00:09:02	@liz_the_lemur @jdotsett also curious! As much as I love pizza I'm not sure I want to drink it.Can't imagine the cheese would translate well	https://twitter.com/MsJinxie/status/716054798487793664	Twitter for iPhone	405	0	1	April	14
05/02/2016	00:09:07	The Penguins of Madagascar Deluxe King Julien Toddler Costume 2-4T Includes: Jumpsuit, Headpiece. Not Included socialsharinglink.com/buy/aN2383010K…	https://twitter.com/appareldealsusa/status/695398712227409921	Product Syncing		0	0	February	6
20/04/2016	00:09:19	"you want some of this lemur dick"	https://twitter.com/connorgras/status/722577851375951872	Twitter for iPhone	690	0	1	April	16
02/04/2016	00:09:24	@ai3hi8yu2 うるさい！まだ眠いの！黙ってキングの隣に寝ろ！	https://twitter.com/king_sw_julien/status/716054892595400704	twittbot.net	30	0	2	April	14
12/03/2016	00:09:24	@Lordofthemoon1 @saffron_don @GreedyGooner @JanWerthwein @KingJulien_IV @paykev @jeffzilla22 better there than in Montreal right?? :)	https://twitter.com/JRockdaADguy/status/708444745882849281	Twitter for iPhone	180	0	0	March	11
19/04/2016	00:09:24	@ai3hi8yu2 うるさい！まだ眠いの！黙ってキングの隣に寝ろ！	https://twitter.com/king_sw_julien/status/722215485006196736	twittbot.net	43	0	1	April	16
03/04/2016	00:09:25	@kaori91836 ワシを呼んだか？もしやティーパーか？	https://twitter.com/king_sw_julien/status/716417282700746753	twittbot.net	30	0	1	April	14
04/03/2016	00:09:45	@avbeeeee @liz_the_lemur @leider_hosen my LIFE	https://twitter.com/IceBergMama/status/705545730270691331	Twitter for iPhone	1398	0	1	March	10
23/02/2016	00:09:45	@Jackson_Lemur where's my money	https://twitter.com/alex_olmost/status/701921854013833216	Twitter for iPhone	301	0	0	February	8
24/02/2016	00:09:57	Don't we have an island that would suit Lemurs? Some where they can live wild. twitter.com/greatbigstory/…	https://twitter.com/ewalt_j/status/702284291024297988	Twitter for Android	5	0	0	February	8
18/04/2016	00:10:02	@KingJujufan King Julien!	https://twitter.com/IlanaSolomon5/status/721853255542657024	Twitter Web Client	18	0	0	April	16
29/04/2016	00:10:05	Me, @Logic301, and @BobbySoxer69 On our way to paradise on James's Birthday (Happy birthday weeb) https://t.co/gjWp6yjxcw	https://twitter.com/Lemur_NG/status/725839536157134849	Twitter for Android	70	0	0	April	18
14/03/2016	00:10:16	"The pet trade is just one of the many threats facing #lemurs." ow.ly/ZmIs0 #conservation via @sciam	https://twitter.com/zoonewengland/status/709169741685002240	Hootsuite	9073	5	3	March	11
03/05/2016	00:10:22	Everyone keeps hitting reply all to a school email, thought it was a good time to talk #Zoboomafo being dead	https://twitter.com/BloodBarronZ/status/727289160382312450	Twitter for iPhone	34	0	2	May	18
06/02/2016	00:10:35	Go to our Facebook page to check out this week's Friday Feature: the ring-tailed lemur! https://t.co/kHdMa78zeR	https://twitter.com/SharkarosaRanch/status/695761468399050752	Twitter Web Client	311	0	0	February	6
11/02/2016	00:10:35	Well, I mean, I don't have to worry about relearning anything after nerfs but like, wow	https://twitter.com/Lemur_kun/status/697573410352799744	TweetDeck	285	0	0	February	6
04/05/2016	00:10:36	Just requested a brochure on Lemur Island in Madagascar to be sent to my house. So those are my plans for next summer if you were wondering	https://twitter.com/LizLGordon/status/727651603478646788	Twitter for iPhone	359	0	4	May	18
24/01/2016	00:10:51	tfw king julien is more body positive than meghan trainor	https://twitter.com/margaritabot_/status/691050495247396864	twittbot.net		0	0	January	4
29/04/2016	00:11:04	@Lemur_NG @Logic301 this made my day	https://twitter.com/BobbySoxer69/status/725839781591019520	Twitter for Android	117	0	0	April	18
29/01/2016	00:11:07	¡Detengan el desmonte de la zona del manglar de Tajamar! @betoborge @SEMARNAT_mx @PROFEPA_Mx - ¡F... change.org/p/detengan-el-… vía @Change_Mex	https://twitter.com/zoboomafo/status/692862498953756672	Mobile Web		0	0	January	5
04/03/2016	00:11:11	@Blushingflwr @IceBergMama @Hieropants @liz_the_lemur @stefapie my sweetie started saying "jyfe" out of spite &amp; I have joined him	https://twitter.com/erpurc/status/705546091987505152	Twitter for Android	621	0	1	March	10
31/03/2016	00:11:14	@Lemur_kun 90% of my life is spent tilted	https://twitter.com/AceSerena/status/715330576308248577	Twitter Web Client	285	0	0	March	13
28/04/2016	00:11:25	So exciting to see #Pet #Lemur #Survey and @Lemur_Love on @NPR today! #WeDoItForTheLemurs #StrongerTogether twitter.com/reuter_kim/sta…	https://twitter.com/Lemurgrl/status/725477484595138560	Twitter Web Client	811	0	2	April	17
29/04/2016	00:11:25	Never thought I'd say I miss Boehner: Boehner Calls Cruz 'Lucifer,' And No, You Can't Have A Lemur As A Pet - TPM apple.news/Ab1hNQ-aZPHu6C…	https://twitter.com/girlbardKim/status/725839869927395328	Twitter for iPhone	80	0	0	April	18
29/04/2016	00:11:26	@BobbySoxer69 @Logic301 I'm low key laughing my ass off at this	https://twitter.com/Lemur_NG/status/725839874859769856	Twitter for Android	70	0	0	April	18
09/02/2016	00:11:30	one person unfollowed me // automatically checked by fllwrs.com	https://twitter.com/julien_king/status/696848865169969152	fllwrs	227	0	0	February	6
08/02/2016	00:11:34	BTW #puppymonkeybaby Has lemur hands right?	https://twitter.com/PVarga/status/696486493280460800	Twitter for Android	2214	0	1	February	6
28/04/2016	00:11:41	Don't Let This 'Cute' Video Fool You -- Lemurs Should Not Be Pets... New on #theneeds #World theneeds.com/news/n12316768…	https://twitter.com/theneeds_news_/status/725477551674511360	theneeds_news2	570	0	0	April	17
17/04/2016	00:11:42	The love this boy has for his daddy 	https://twitter.com/Krazy_Lemur/status/721491289984917505	Twitter for iPhone	165	0	1	April	16
28/03/2016	00:12:00	speak words of power into your life	https://twitter.com/KingJulien_/status/714243605523742720	Twitter Web Client	947	0	0	March	13
26/02/2016	00:12:08	I am a very bad Bayonetta. My Cloud and Marth are amazing but my Bayo is just bad. Makes me wonder if I should be maining her or not.	https://twitter.com/Lemur_kun/status/703009616045711360	TweetDeck	287	0	0	February	9
26/04/2016	00:12:10	@LolaPlusG Thanks for being a helpful sweetie! I look forward to getting my vinyl and T!	https://twitter.com/fez_lemur/status/724752896688984066	Twitter Web Client	274	0	1	April	17
08/01/2016	00:12:13	I SWEAR MY MOM CALLED THE LEMUR A MEERKAT TOO! I'M DEAD LMFAO #Jeopardy	https://twitter.com/jacob_quimby/status/685252633481867264	Twitter for iPhone	155	0	1	January	2
20/04/2016	00:12:25	Lemurs mix their secretions to create long-lasting 'perfumes' to warn off rivals ift.tt/1SRWvDU Oh my God!	https://twitter.com/ciutadadelmon/status/722578630690357248	IFTTT	717	0	0	April	16
10/02/2016	00:12:26	@julien_jumelle my king ❤	https://twitter.com/laurieniall1/status/697211487673323520	Twitter for Android	183	0	1	February	6
23/01/2016	00:12:31	wearing a suit gives me the power to crush the mediocre in my beautiful tiny lemur fist	https://twitter.com/sweetestsara/status/690688526262767616	Twitter for iPhone	56033	28	179	January	4
15/03/2016	00:12:33	I call lemurs Zoboomafoo's, proof that my childhood was a good one 	https://twitter.com/Kassi_Butcher29/status/709532700848340992	Twitter for iPhone	265	1	3	March	11
04/02/2016	00:12:35	Mom has never looked this cute. Lemur much. https://t.co/mU1i5rbF7p	https://twitter.com/zorasolange/status/695037197720948736	Twitter for iPhone		0	1	February	5
26/02/2016	00:12:39	I'm still gonna play her regardless but she might end up being more my secondary.	https://twitter.com/Lemur_kun/status/703009744823427072	TweetDeck	287	0	0	February	9
28/01/2016	00:12:42	I'm An Adult! (All Hail King Julien)-(HD) youtu.be/57xurJVZGqY	https://twitter.com/whomi1111/status/692500511984128002	Twitter for iPhone		0	1	January	4
26/02/2016	00:12:46	@Lemur_Lena Hehe, this is a cute #datenight pic. :) How long have you two been married?	https://twitter.com/trystcafe/status/703009776360357888	Main Street Hub	2225	0	0	February	9
11/02/2016	00:13:01	So, I think there should have been at least one more balance patch for the new characters	https://twitter.com/Lemur_kun/status/697574022243078145	TweetDeck	285	0	0	February	6
31/03/2016	00:13:05	If any of you want to add me on steam: steamcommunity.com/id/disgruntled…	https://twitter.com/Lemur_kun/status/715331041666416640	TweetDeck	314	0	0	March	13
05/02/2016	00:13:11	Lemur 13" by #Leosco Leosco's Goal Is to Help Educate Children and Adults Alike, About the Natural Lives of These socialsharinglink.com/buy/6013000406…	https://twitter.com/DiamondGames/status/695399734173782016	Diamond Network	326	0	0	February	6
27/03/2016	00:13:12	KING JULIEN twitter.com/seulgriv/statu…	https://twitter.com/twizeana/status/713881519819862016	Twitter Web Client	1938	0	0	March	13
23/02/2016	00:13:16	Got my Fates. :D	https://twitter.com/Lemur_kun/status/701922738781474817	TweetDeck	287	0	0	February	8
25/03/2016	00:13:17	@MeganBartlett18 quoted by the one and only King Julien 	https://twitter.com/chxr_x/status/713156766146670592	Twitter for iPhone	353	0	1	March	13
03/04/2016	00:13:19	Marquei como visto All Hail King Julien - 1x10 - One More Cup bit.ly/1IyB1rZ #bancodeseries	https://twitter.com/itsleod/status/716418264843161600	Banco de Séries	312	0	0	April	14
16/04/2016	00:13:20	@bone_sharpe @VictoriaArbour I didn't expect lemurs! My Dino books are packed for moving. I bet there are heaps of ankylosaurs in them :(	https://twitter.com/soozasaur/status/721129310921166848	Twitter for iPhone	676	0	1	April	16
06/04/2016	00:13:23	Check out some photos from our friend Raymond Vagell's talk this evening on his research examining color vision... fb.me/5aZ7clghp	https://twitter.com/Lemur_Love/status/717505443707363332	Facebook	708	1	1	April	14
09/03/2016	00:13:36	Lol my county made the news.... someone had a lemur in there house.... 	https://twitter.com/HaleyBoo246/status/707358641758703618	Twitter for Android	79	0	0	March	10
23/04/2016	00:13:39	Um, @zefrank this has true facts written all over it - popville.com/2016/04/the-zo… #dc #feedly	https://twitter.com/hcoppola/status/723666104955068416	Twitter for Android	209	0	0	April	17
26/02/2016	00:13:41	She just doesn't make as much sense to me as those characters. I can just play them intrinsically. Her I have to think about while I play.	https://twitter.com/Lemur_kun/status/703010006170542080	TweetDeck	287	0	0	February	9
06/04/2016	00:14:04	@crunkykitty STAY THE HELL AWAY FROM MY LEMUR. YOU CAN'T HAVE HIM. You're a cool cat when ur not asking for it though 	https://twitter.com/crunkykitty/status/717505619083657216	Twitter for iPhone	729	0	0	April	14
14/02/2016	00:14:18	@Lemur_kun Go see Hail Ceaser instead pls. Don't want you wasting your money ;)	https://twitter.com/Deadlightanime/status/698661506804625408	Twitter Web Client	312	0	0	February	7
14/02/2016	00:14:18	@Lemur_kun Go see Hail Ceaser instead pls. Don't want you wasting your money ;)	https://twitter.com/Deadlightanime/status/698661506804625408	Twitter Web Client	313	0	0	February	7
26/04/2016	00:14:21	@lemur_dreamur just my thoughts though	https://twitter.com/lemur_dreamur/status/724753444276473856	Twitter for iPhone	64	0	0	April	17
28/02/2016	00:14:29	Sacramento Zoo Gives Temporary Shelter To Ring-Tailed Lemur, Most Likely Part Of Illegal Pet… goo.gl/fb/tjwt4P	https://twitter.com/cgnetwork/status/703734982032953345	Google	757	0	0	February	9
03/04/2016	00:14:30	Atribuí nota 9.5 ao episódio 1x10 - One More Cup de All Hail King Julien bit.ly/1IyB1rZ #bancodeseries	https://twitter.com/itsleod/status/716418563049783296	Banco de Séries	312	0	0	April	14
14/04/2016	00:14:55	@Fvck_XIV I want King Julien.	https://twitter.com/tHeONicK/status/720404933120434177	Twitter Web Client	1005	0	0	April	15
21/04/2016	00:15:09	@liz_the_lemur yes, I find this acceptable and cathartic, I'll bring a pot of tea. We have lots of tea.	https://twitter.com/Incog/status/722941706845327361	Twitter for Android	651	0	1	April	16
21/04/2016	00:15:09	@liz_the_lemur yes, I find this acceptable and cathartic, I'll bring a pot of tea. We have lots of tea.	https://twitter.com/Incog/status/722941706845327361	Twitter for Android	658	0	1	April	16
16/02/2016	00:15:52	*Sees commercial about lemurs* My mom- "Awe, I want a little monkey thing lookin thing."	https://twitter.com/sumtimes_imwise/status/699386676582445058	Twitter for iPad	13	0	0	February	7
25/02/2016	00:16:00	@Lemurgrl @Lemur_Love daw! i'm keeping my opposable fingers crossed for y'all!	https://twitter.com/greenerlemur/status/702648203276099584	Twitter Web Client	65	1	2	February	8
18/04/2016	00:16:04	just jumped into the bed like a crazy lemur nd i think i just shattered my pelvis	https://twitter.com/georgiepatty/status/721854776112193536	Twitter for iPhone	1446	0	2	April	16
23/04/2016	00:16:04	Probably seen by many - noticed it on ABC this morning - smart lemur points to where he wants to be petted...... fb.me/4NyCRqHMY	https://twitter.com/avg8/status/723666713091428352	Facebook	5872	0	0	April	17
18/03/2016	00:16:10	Illegal pet trade in Madagascar may threaten conservation and survival of endangered lemur species - EurekAlert (press release)	https://twitter.com/JillRondel/status/710620776400089088	My test acc	38	0	0	March	12
22/04/2016	00:16:15	あー…もしもし？キング、つまりワシの目の前で何をしておる？	https://twitter.com/king_sw_julien/status/723304373594382336	twittbot.net	50	0	1	April	17
30/03/2016	00:16:17	Last holidays we visited @zoosvictoria Melbourne Zoo has had an unbelievable experience. Lemurs… instagram.com/p/BDjoVNMEpw8/	https://twitter.com/KidBucketList/status/714969461602852865	Instagram	508	0	1	March	13
31/03/2016	00:16:18	@anarchytears pretty sure lemurs have tails though 	https://twitter.com/furballjordan/status/715331853448646656	Twitter for iPhone	628	1	1	March	13
05/02/2016	00:16:24	All Hail King Julien season 2 release date - serialrelease.com/date-release-c… #serial #movie #film	https://twitter.com/vitstepan/status/695400544622419969	vitstepan		0	0	February	6
05/02/2016	00:16:24	All Hail King Julien season 2 release date - serialrelease.com/date-release-c… #serial #movie #film	https://twitter.com/vitstepan/status/695400544622419969	vitstepan		0	0	February	6
21/02/2016	00:16:27	My mate ☺️ #lemur #southlakessafarizoo #goodday #animals #love https://t.co/8azoLN1RpL	https://twitter.com/sophs123/status/701198762794950656	Twitter for iPhone	137	0	0	February	8
23/04/2016	00:16:39	All Hail King Julien	https://twitter.com/EntreChristofer/status/723666863369105408	Twitter for Android	621	0	0	April	17
27/04/2016	00:16:44	ハロ〜、おまぬけども。キングのおな〜り〜	https://twitter.com/king_sw_julien/status/725116431902232576	twittbot.net	50	0	0	April	17
02/05/2016	00:16:53	@Furry_Buck *she smiles and her tail wags* come one big boy, don't you want your meal?	https://twitter.com/Ghouly_lemur/status/726928412489605120	Twitter Web Client	2450	0	0	May	18
05/05/2016	00:17:03	America is a cool place because I just watched a video of lemurs eating lettuce while I brushed my teeth	https://twitter.com/KathleenWilbur/status/728015614502129665	Twitter for iPhone	284	0	4	May	18
20/04/2016	00:17:18	Bruh who wants to go to Houston to try and catch a pet lemur or some shit	https://twitter.com/FABrezebabe/status/722579861785554944	Twitter for iPhone	2083	0	0	April	16
23/04/2016	00:17:23	もしもし？誰をハンマーで殴るって？	https://twitter.com/king_sw_julien/status/723667047469572096	twittbot.net	50	0	1	April	17
09/04/2016	00:17:25	Haha - nice one Paul , one of my favorite rockers . Dalai Lemur #MakePeopleAnimals twitter.com/psully68/statu…	https://twitter.com/lakesman30/status/718593625521856512	Twitter Web Client	424	0	1	April	15
10/04/2016	00:17:29	It's pathetic, how much of my life is consumed by you. Feel like it's time wasted. Hormones maybe? Maybe not.	https://twitter.com/Krazy_Lemur/status/718956027899580417	Twitter for iPhone	165	0	1	April	15
07/02/2016	00:17:35	@Lemur_kun @Adanusch @CapriGenesis I'm busy but maybe tomorrow or Monday once I'm done my essay	https://twitter.com/GanymedeElegy/status/696125618761703428	TweetDeck	244	0	0	February	6
16/02/2016	00:17:35	Carson just broke my glasses. #cool	https://twitter.com/Krazy_Lemur/status/699387107442192384	Twitter for iPhone	165	0	0	February	7
27/03/2016	00:17:49	@JulienKelland thanks king Julien❤️	https://twitter.com/alexwinslow_98/status/713882683684859904	Twitter for iPhone	699	0	2	March	13
24/02/2016	00:17:58	@anniemalllll @rubeseatsinfo @liz_the_lemur the LW sounds like she was using the BFs FB to keep tabs on him &amp; who he was in touch with	https://twitter.com/IceBergMama/status/702286310585708544	Twitter for iPhone	1397	0	2	February	8
18/04/2016	00:18:02	#CombatRadio with #Emmy #Winning #Producer MWatson facebook.com/Combat.Radio #CN #All #Hail #King #Julien #ScoobyDoo https://t.co/w1qYNbyRrG	https://twitter.com/combatradio/status/721855270620569600	Twitter Web Client	53029	0	2	April	16
16/03/2016	00:18:04	Check out this item in my Etsy shop etsy.com/listing/285985… #Lemur	https://twitter.com/Mar3sons/status/709896480123985920	Twitter for Android	1163	4	4	March	11
27/04/2016	00:18:04	#lemurs + #communityassembly = my kind of science twitter.com/AnimalEcology/…	https://twitter.com/EcoEvoElle/status/725116771464781824	Twitter Web Client	22	1	0	April	17
06/01/2016	00:18:13	theres someone on furaffinity who wants to fuck the lemur from madagascar https://t.co/17QDUlCV9r	https://twitter.com/kotohonoumis/status/684529365955129344	Twitter Web Client		0	2	January	1
28/01/2016	00:18:13	je viens de regarder S02E11 of All Hail King Julien! et olicity vaincra!!! tvshowtime.com/show/288926/ep… https://t.co/KPh5Mt6fTB	https://twitter.com/louissworkofart/status/692501901296934912	TVShow Time		0	0	January	4
04/03/2016	00:18:16	watching videos of lemurs and playing with bones has been the highlight of my day!!!!	https://twitter.com/AnneMichelleH/status/705547877083316224	Twitter for iPhone	278	0	3	March	10
21/02/2016	00:18:27	@KingJulien_ yayyy so proud!	https://twitter.com/Melaaknee_/status/701199268233744385	Twitter for iPhone	1130	1	1	February	8
02/04/2016	00:18:28	@DeathNinja458 It is a wolf a wizard and a lemur trying to have a space mission but had no space ship so they are in the a magical bubble.	https://twitter.com/DeathNinja548/status/716057172669554688	Twitter Web Client	2	0	2	April	14
10/02/2016	00:18:30	@julien_jumelle non c'est moi my king a moi ❤	https://twitter.com/laurieniall1/status/697213013431074816	Twitter for Android	183	0	1	February	6
21/01/2016	00:18:34	90% sur3 I hear the bassline of "I like to move it" somewhere in my house. Are my neighbors the Madagascar lemurs?	https://twitter.com/Jessrosatii/status/689965272183238656	Twitter for Android	525	1	4	January	3
04/05/2016	00:18:38	@liz_the_lemur @klausfuture will it sell booze	https://twitter.com/gyip/status/727653625992896512	TweetDeck	453	0	2	May	18
09/02/2016	00:18:44	"The world would be a much better place if everybody made art and nobody worked." All Hail King Julien	https://twitter.com/DragunFU/status/696850684977614848	Twitter Web Client	14	0	2	February	6
22/02/2016	00:18:49	I want to get a ring tailed lemur and call him King Julian	https://twitter.com/CaptainMexico36/status/701561747979653121	Twitter for Android	297	0	1	February	8
05/03/2016	00:18:50	Alright in gonna do a thread of my fav Zayn pics cuz I have nothing better to do 	https://twitter.com/lemur_dreamur/status/705910403671461888	Twitter for iPhone	50	0	1	March	10
22/03/2016	00:18:54	#Repost @mattsmiroldo ・・・ A better close up shot of my new lemur love pin, Check it out at… ift.tt/1MypudQ https://t.co/xir8ryTQrX	https://twitter.com/bbllowwnn_/status/712071013870260224	IFTTT	100	0	0	March	12
01/05/2016	00:19:01	The Penguins of Madagascar Minifigure 2Pack King Julien Private This Is a 2figure Set That Includes a 3 1/2 King rover.ebay.com/rover/1/711-53…	https://twitter.com/DiamondGames/status/726566560677171205	Diamond Network	488	0	0	May	18
09/02/2016	00:19:02	@AstridKitten76 @gerardway The art thing is a bit different &amp; not as solid. Those are my thoughts. As G would say, thanks for listening. ♡	https://twitter.com/fez_lemur/status/696850761016221696	Twitter for Android	191	0	1	February	6
19/03/2016	00:19:05	@liz_the_lemur @Spice__Weasel bc she knows Emily wants it - she's a legit generous caring person	https://twitter.com/TalkingHat/status/710983897153011712	Twitter for Android	387	0	2	March	12
02/04/2016	00:19:07	My aunt to her son moaning about having to watch mockingjay: "You don't know anything about the Hunger Games, you eat all the time!"	https://twitter.com/neener_lemur/status/716057339028193280	Twitter for iPhone	71	0	0	April	14
05/02/2016	00:19:27	All Hail King Julien season 2 release date - serialrelease.com/date-release-c… #serial #movie #film	https://twitter.com/petermorgun/status/695401310858784769	petermorgun		0	0	February	6
05/02/2016	00:19:27	All Hail King Julien season 2 release date - serialrelease.com/date-release-c… #serial #movie #film	https://twitter.com/petermorgun/status/695401310858784769	petermorgun		0	0	February	6
20/03/2016	00:19:35	@NickJcrryJonas @TheAaronTJ AH AH AH AH AH AH AH AH -covers my innocent lemur ears-	https://twitter.com/LilyCoIIinsx/status/711346412395601920	Twitter Web Client	72	0	1	March	12
28/01/2016	00:19:50	I wanna have a party with a lemur	https://twitter.com/Jarenchilds/status/692502306085019653	Twitter for iPhone		0	3	January	4
27/03/2016	00:20:03	@AnnaNowo Hey Anna! Thanks for the photo credit, but can you correct the spelling of my name please? Lemur article, wild hog photo- Randell	https://twitter.com/hhhhhhhhhhhaley/status/713883246069612544	Twitter Web Client	40	0	1	March	13
24/02/2016	00:20:16	@anniemalllll @rubeseatsinfo @liz_the_lemur maybe I'm just not a suspicious person but I figure if someone is important to my partner+	https://twitter.com/IceBergMama/status/702286887365402624	Twitter for iPhone	1397	0	0	February	8
12/01/2016	00:20:20	Yes, it's lemurs. Has been since the 1960s. Afternoon swim at 5:41pm :) twitter.com/mrtimcallanan/…	https://twitter.com/Shckwish/status/686704224579661824	Twitter for iPad		0	0	January	2
02/03/2016	00:20:23	"Trump views the truth the way this Lemur views the vacancy on the Supreme Court.F off.I have a banana."-John Oliver https://t.co/vWlaU18CmC	https://twitter.com/sydscifi/status/704823633588428800	Twitter for iPhone	3749	0	1	March	9
25/01/2016	00:20:26	@DanielCJacobsJr I love it when King Julien sings! I'd love to see a video of him singing Rainbow Connection!	https://twitter.com/IlanaSolomon5/status/691415292631592960	Twitter Web Client		1	2	January	4
24/04/2016	00:20:35	I want a lemur 	https://twitter.com/1Kaz_/status/724030239408447489	Twitter for iPhone	1430	0	0	April	17
22/01/2016	00:20:41	@kirstiealley @DukeLemurCenter I'm so glad you still have your lemurs. Do they still have their own room?	https://twitter.com/JocelynShore/status/690328192268107776	Twitter for iPad		0	1	January	4
18/01/2016	00:20:56	I have decided that my new favorite animal is the lemur	https://twitter.com/kevinm_47/status/688878705909739520	Twitter for iPhone	289	0	2	January	3
27/02/2016	00:21:01	Smash 4 is so polished at this point that I want its scene to last for quite a while. There is so much to explore still.	https://twitter.com/Lemur_kun/status/703374238951067648	TweetDeck	287	0	0	February	9
09/02/2016	00:21:03	It does have 11 more frames of endlag then her fair though, BUT, nair should just make Pikachu Quick Attack irrelevant.	https://twitter.com/Lemur_kun/status/696851266216075265	TweetDeck	285	0	0	February	6
03/04/2016	00:21:08	im trying to get over my prejudice toward monkeys (im okay w lemurs) but like fuck?? they're terrifying!! same w dolphins those fuckers	https://twitter.com/crucifiedhand/status/716420231594319872	Twitter Web Client	18	0	2	April	14
27/02/2016	00:21:18	Also, I don't wanna buy a new console and capture card. that would be fucking awful	https://twitter.com/Lemur_kun/status/703374309641854976	TweetDeck	287	0	0	February	9
09/01/2016	00:21:20	Spilt my cosmopolitan on my white shirt. Great reason to put on the lemur onesie https://t.co/LfCcCjcOtQ	https://twitter.com/arhoughton/status/685617313538818048	Twitter for iPhone	211	0	1	January	2
23/03/2016	00:21:23	@Lemur_kun I know :( I want to try Pokken but some of these mechanics are putting me off.	https://twitter.com/CapriGenesis/status/712434027509190657	Twitter Web Client	172	0	0	March	12
23/02/2016	00:21:37	@santiar5 @Serenaarae Do it dude they have a lemur lol	https://twitter.com/ashleyflowers88/status/701924840735789057	Twitter for iPhone	286	0	0	February	8
26/03/2016	00:21:38	Dear wildlife organizations: if you need someone to bottle feed some baby ocelots or lemurs, I have some spare time.	https://twitter.com/joegarden/status/713521254737833984	Twitter for iPhone	5926	0	3	March	13
03/02/2016	00:22:01	These baboons and lemurs have left the trees to live in caves - New Scientist	https://twitter.com/BurltonCarrie/status/694677184632492032	App Black Store		1	0	February	5
03/02/2016	00:22:01	These baboons and lemurs have left the trees to live in caves - New Scientist	https://twitter.com/BurltonCarrie/status/694677184632492032	App Black Store		1	0	February	5
19/03/2016	00:22:02	#HotelsOffer a Wide-Eyed Amenity: Lemurs s0ma.co/fxkaf	https://twitter.com/JanisJoplin230/status/710984639800864768	JanisJoplin2301159	493	0	0	March	12
03/05/2016	00:22:13	My lock screen is perfect like what could be better than @justinbieber with a lemur on his head https://t.co/Ea2fCNOLev	https://twitter.com/kwanarenee/status/727292140359933952	Twitter for iPhone	115	0	0	May	18
27/02/2016	00:22:15	Ring-Tailed Lemur Found In Turlock, Most Likely Part Of The Illegal Pet Trade: By Melody Stone A male ring-tailed… m.tbnn.it/KczhYQ	https://twitter.com/CHNGSacramento/status/703374551770488832	dlvr.it	351	0	0	February	9
23/03/2016	00:22:22	@CapriGenesis I want to try Pokken but I DON'T HAVE MY GODDAMN FUCKING CONTROLLER YET ASNDLAS NDLAKSNM DAS	https://twitter.com/Lemur_kun/status/712434277301035008	TweetDeck	309	0	0	March	12
06/03/2016	00:22:27	Duke has a lemur center and UNC doesn't	https://twitter.com/mattshalll/status/706273703508713472	Twitter for iPhone	387	0	5	March	10
03/04/2016	00:22:34	@king_sw_julien そうだよ(ﾟーﾟ*) パーティーだよ！	https://twitter.com/kaori91836/status/716420593818578944	Twitter for Android	77	0	0	April	14
09/02/2016	00:22:50	So yeah, I think Bayo/Corrin is what I'm gonna have to do. Marth, while fine, won't go positive against the matchups I need.	https://twitter.com/Lemur_kun/status/696851716629774337	TweetDeck	285	0	0	February	6
29/04/2016	00:22:57	ICYMI this week's #Reign recap has dresses on fire, head lemurs, murder salt and more! youknowyoulovefashion.com/reign/2016/4/2… https://t.co/26TrtVxI5P	https://twitter.com/YKYLFashion/status/725842774336004097	Twitter for iPhone	923	2	6	April	18
23/03/2016	00:22:59	Apparently Shadow Mewtwo has an infinite.	https://twitter.com/Lemur_kun/status/712434430137245696	TweetDeck	309	0	0	March	12
21/01/2016	00:23:12	TIL that @DukeLemurCenter has lemurs that perform yoga. #ommm https://t.co/pcnenDsNt1	https://twitter.com/DirkNC/status/689966439340621824	Twitter for iPhone		0	1	January	3
29/03/2016	00:23:14	Taking chances	https://twitter.com/KingJulien_/status/714608819771297796	Twitter Web Client	947	0	0	March	13
01/05/2016	00:23:17	We told you @DWAnimation #AllHailKingJulien was amazing! With more #Emmys wins last night, heres why you MUST watch beyondthecartoons.com/all-hail-king-…	https://twitter.com/beyondthetoons/status/726567631923220480	Twitter Web Client	107	0	1	May	18
10/03/2016	00:23:27	@L_Prata2 @prata_jay97 I asked my fam what animal you looked like and I got lemur, otter, &amp; raccoon hahahahaha	https://twitter.com/ellichaaplin/status/707723506289606656	Twitter for iPhone	532	0	1	March	10
05/04/2016	00:23:50	@lizbizfizz @liz_the_lemur @rnrkd yes obvs glitter is critical to our serious lawyer personas	https://twitter.com/CuriouserBear/status/717145686760775681	Twitter for iPhone	451	0	4	April	14
15/01/2016	00:23:53	She bout to drop the hottest verse of 2016.. this is a Lemur .. my new artist her name is AY AY… instagram.com/p/BAihlOPkTYP/	https://twitter.com/IAMJAYOLIVER/status/687792281529774081	Instagram	9495	0	0	January	3
27/02/2016	00:23:53	@Lemur_kun lemur why do you give actual responses to my shitposts	https://twitter.com/Tetranth/status/703374960077635584	TweetDeck	104	0	0	February	9
27/02/2016	00:24:07	Not a Lemur has a show on 2016-02-28 at 16:00 @ Milk Factory Kitchen... in South Brisbane, QLD reverbnation.com/q/6h6gyv #concert	https://twitter.com/Not_a_Lemur/status/703375019091472384	ReverbNation	67	0	0	February	9
05/04/2016	00:24:19	Totally bummed no #lemurs (no April tours) on my bday, @DukeLemurCenter, but I'll get to see what #RaleighDurham has to offer. Who has been?	https://twitter.com/KimESTAqui/status/717145811184984064	Twitter Web Client	608	0	0	April	14
06/02/2016	00:24:21	@kazblocks once again it was really hillarious in my head but now that I think about it lemur+miles OTP is pretty gay	https://twitter.com/kazblocks/status/695764933640847360	Twitter Web Client	14	0	1	February	6
27/03/2016	00:24:31	New bow tie! Featuring my sister's lemurs, Nyama and Choma instagram.com/p/BDb6470KUJ_/	https://twitter.com/jehnius/status/713884370503921664	Instagram	1526	0	1	March	13
14/03/2016	00:24:41	lol I know those who despise me are watching from afar but so are some who adore me	https://twitter.com/KingJulien_/status/709173368348475392	Twitter Web Client	935	0	0	March	11
23/02/2016	00:24:55	This one time, a lemur tried to steal my wine. #winesafari instagram.com/p/BCG8swdPxQ7/	https://twitter.com/Brittanyacastro/status/701925669580607488	Instagram	19	0	0	February	8
31/03/2016	00:25:12	@yokokiwi also the Lemur house now has a glass habitat with a... reptile. There's only one and there's no signs of names anywhere about it.	https://twitter.com/yokokiwi/status/715334090690596864	Mobile Web (M5)	118	0	0	March	13
27/03/2016	00:25:19	My brother just told me to google image search "lemur hands" and now I can't sleep	https://twitter.com/patrickjwoods/status/713884569586556932	Twitter for iPhone	7757	0	1	March	13
15/01/2016	00:25:22	King Julien 	https://twitter.com/Shaerronn/status/687792654671818752	Twitter for iPhone		0	0	January	3
23/02/2016	00:25:30	Do you still have to fire bows from 2 spaces away? And, if so, what the fuck is the point of them now that they are part of the triangle?	https://twitter.com/Lemur_kun/status/701925815852916737	TweetDeck	287	0	0	February	8
20/04/2016	00:25:41	OMG, I want a Lemur now!!! fb.me/123Tqhqo5	https://twitter.com/DJTinaSapp/status/722581970488676353	Facebook	240	0	0	April	16
03/05/2016	00:26:01	Santa Ana Zoo (Lemur) Zinc/Vertical EC 321 buy-art-antiques.info/byrt/ntqs041/?… https://t.co/BzhL73ouR5	https://twitter.com/ProductsAuction/status/727293096552202240	IFTTT	4	0	0	May	18
07/05/2016	00:26:04	Do I want people in the year 2108 to know about my 72 bathroom home where we only speak esperanto and farm lemurs? https://t.co/IYcQETzSbs	https://twitter.com/bfaparsons/status/728742660505210880	Twitter Web Client	1910	0	4	May	19
09/02/2016	00:26:11	@labroides if you don't have a method for MHC genotyping though, it will be HARD. Took me &gt;1 yr to analyze NGS data to genotype 300 lemurs	https://twitter.com/Dr_KatieG1/status/696852559512862720	Twitter for iPhone	125	0	0	February	6
20/04/2016	00:26:11	#ent medicine #ORL #AlexandrosSfakianakis Captive Conditions of Pet Lemurs in Madagascar: Live extraction of… dlvr.it/L5p280	https://twitter.com/orlmedicine/status/722582095172730880	dlvr.it	94	0	0	April	16
08/03/2016	00:26:18	"A suicidal lemur has my gun!"	https://twitter.com/Christiees95/status/706999446014275584	Twitter for iPhone	229	0	0	March	10
16/04/2016	00:26:22	Come Check Out Our New Post (Meet The Newly Discovered Mouse Lemur Species In Madagascar) has been published on... fb.me/6ZKSmD4Bs	https://twitter.com/owls54/status/721132590560718849	Facebook	163	0	0	April	16
06/04/2016	00:26:27	@StarrBurstt_ I'm walking through the reptiles exhibit with my eyes closed shut and my boyfriend goes "look it's a lemur" 	https://twitter.com/StarrBurstt_/status/717508734155665408	Twitter for iPhone	1011	1	1	April	14
24/03/2016	00:26:31	Claude Julien, for those who read lips, asking why the official didn't "blow the f**king whistle," and he's got a damn strong point.	https://twitter.com/mashmore98/status/712797706872360961	TweetDeck	2611	0	0	March	12
05/04/2016	00:26:52	@DukeLemurCenter If all tours are booked until May, is there still a way to visit? I'll be in NC for my b-day (April 20) and I love lemurs!	https://twitter.com/KimESTAqui/status/717146450573000705	Twitter Web Client	608	0	0	April	14
27/02/2016	00:26:52	@Lemur_kun your sense of humor is that you have no sense of humor	https://twitter.com/Tetranth/status/703375710702809090	TweetDeck	104	0	0	February	9
06/04/2016	00:26:57	@StarrBurstt_ BOY! No lemurs are gonna be in here. But I didn't look and when I opened my eyes, I almost started crying 	https://twitter.com/StarrBurstt_/status/717508860953640960	Twitter for iPhone	1011	1	1	April	14
23/02/2016	00:26:58	@liz_the_lemur @special_boots They're $39 used (!) but I was gonna buy new black levis anyway so YOLO	https://twitter.com/littleanecdote/status/701926186889252864	Twitter for iPhone	942	0	1	February	8
21/03/2016	00:27:14	I was at an art festival today and I saw a person walking around WITH A PET LEMUR I STG	https://twitter.com/blissreflection/status/711710723697577986	Twitter for iPhone	1060	0	0	March	12
27/02/2016	00:27:27	@Aleris_Rei no, my sense of humor is that i like ruining other people's bad jokes and watching them try to figure out if i'm trolling them.	https://twitter.com/Lemur_kun/status/703375858678030337	TweetDeck	287	0	0	February	9
29/01/2016	00:27:29	Daisy and Gatsby are a couple of my lemur buds who dig eating bananas out of my hand. And … ift.tt/1OT7qOO https://t.co/vPp0XPfvOd	https://twitter.com/KrisGoetz/status/692866621044461568	IFTTT	2026	0	1	January	5
21/04/2016	00:27:31	This filter reminds me of King Julien from Madagascar twitter.com/felicexnavidad…	https://twitter.com/D_theepic/status/722944821892149248	Twitter for iPhone	570	2	6	April	16
14/04/2016	00:27:33	6 people followed me and 3 people unfollowed me // automatically checked by fllwrs.com	https://twitter.com/KingJulien_/status/720408114865008640	fllwrs	953	0	0	April	15
15/03/2016	00:27:48	@LolaPlusG @MelyMunchkin @damaris_mejia 9/11 happened 2 days after my 30th. It kinda put a damper on things	https://twitter.com/fez_lemur/status/709536538825076736	Twitter for Android	222	0	0	March	11
25/02/2016	00:27:59	hofstra seems to really want me to attend	https://twitter.com/KingJulien_/status/702651218762444800	Twitter Web Client	929	0	0	February	8
21/02/2016	00:28:00	@Melaaknee_ thank you lol them English days jah like helped	https://twitter.com/KingJulien_/status/701201670751956993	Twitter for Android	929	1	1	February	8
18/03/2016	00:28:07	Survival Of Endangered Lemurs Threatened By Illegal Pet Trade In Madagascar - Eurasia Review	https://twitter.com/JudithBuslingt1/status/710623783258816512	App Black Store	29	0	0	March	12
18/03/2016	00:28:07	Survival Of Endangered Lemurs Threatened By Illegal Pet Trade In Madagascar - Eurasia Review	https://twitter.com/JudithBuslingt1/status/710623783258816512	App Black Store	29	0	0	March	12
21/02/2016	00:28:09	@Safrane__ thank you	https://twitter.com/KingJulien_/status/701201707699548161	Twitter for Android	929	0	0	February	8
21/02/2016	00:28:13	@SoPosh_Savage thank you	https://twitter.com/KingJulien_/status/701201723591753729	Twitter for Android	929	0	0	February	8
10/02/2016	00:28:14	"LEMUR IN MY SCREEN" I CANT 	https://twitter.com/MEMORIESMENDESS/status/697215461327437824	Twitter for iPhone	1971	2	2	February	6
01/04/2016	00:28:24	Ayee Relax, no need to get hostile twitter.com/_twopiece/stat…	https://twitter.com/__Kingjulien/status/715697284869128192	Twitter for iPhone	1070	0	0	April	14
26/04/2016	00:28:31	I just watched a video of African kids petting a lemur. I'm so jealous! Sure, they don't have food or shelter, but they have a LEMUR!	https://twitter.com/crazymogz/status/724757011238363136	Twitter Web Client	16	0	0	April	17
22/03/2016	00:28:33	Last night I had a serious desire to cuddle a stuffed animal, but I don't have any. Pretty sure I need this guy. amazon.com/Wild-Republic-…	https://twitter.com/purekatherine/status/712073442875539457	Twitter Web Client	1279	0	2	March	12
10/03/2016	00:29:01	made a really good pun about lemurs earlier but I think it might have been inappropriate in the context	https://twitter.com/digitalben/status/707724909104001025	Twitter Web Client	925	0	0	March	10
03/02/2016	00:29:02	My daughter says this would be in the "top 10 best jobs ever" (for her, taking care of lemurs would be #1 :) fb.me/a9bLK2ZrO	https://twitter.com/kidworldcitizen/status/694678947959693312	Facebook	12190	0	4	February	5
17/02/2016	00:29:09	@liz_the_lemur no because I *do* quite often mistype my own name	https://twitter.com/lizbizfizz/status/699752406276440064	Twitter Web Client	336	0	3	February	7
21/03/2016	00:29:11	@Lemur_kun I know I've definitely stopped having to play respectfully at all as a Ness main. I flat out have better options than her now.	https://twitter.com/OavatosDK/status/711711215748128768	Twitter Web Client	57	0	0	March	12
30/04/2016	00:29:14	Happy happy birthday to one of my favorite lemurs  here's to many more years of wine drinking… instagram.com/p/BEzedKFiSyd/	https://twitter.com/caitlin_gamba/status/726206741881442304	Instagram	143	0	0	April	18
30/04/2016	00:29:14	Happy happy birthday to one of my favorite lemurs  here's to many more years of wine drinking… instagram.com/p/BEzedKFiSyd/	https://twitter.com/caitlin_gamba/status/726206741881442304	Instagram	145	0	0	April	18
03/04/2016	00:29:24	@kaori91836 おお…かわゆいかほ。見とれてしまって全然聞いてなかった。何か言ったか？	https://twitter.com/king_sw_julien/status/716422312849858560	twittbot.net	30	0	1	April	14
05/05/2016	00:29:25	I just want to retweet @KyloR3n for the rest of my twitter lifespan.	https://twitter.com/lazly_lemur/status/728018729108439040	Twitter Web Client	58	0	0	May	18
06/04/2016	00:29:26	@jemyoshioka @BR3NDA @Jacky_Braid where's my aubergine lemur?	https://twitter.com/AsherGoldman/status/717509483069464576	Twitter for Android	1282	0	2	April	14
03/05/2016	00:29:29	Kansas City Zoo (Lemur) Zinc/Vertical EC 238 buy-art-antiques.info/byrt/ntqs018/?… https://t.co/7lxeWzDCJc	https://twitter.com/AuctionPlusher/status/727293969714024448	IFTTT	9	0	0	May	18
18/02/2016	00:29:36	@liz_the_lemur @goingtheretosee GOOD she should have, that's freakin' insulting	https://twitter.com/bringinsexybach/status/700114910643142656	Twitter Web Client	315	0	3	February	7
24/02/2016	00:29:43	@Glaeken55 do we have tryouts?	https://twitter.com/Lemur_kun/status/702289265066184708	TweetDeck	287	0	0	February	8
27/03/2016	00:29:49	@Lemur_kun @CapriGenesis I would have been fine if the game's last patch was 1.14	https://twitter.com/ShadowZael/status/713885703667589120	Twitter for iPhone	377	0	0	March	13
25/01/2016	00:29:51	@HobbieStuart snapchat story is amazing one day you're on about slippers, and king Julien. the next day you're serenading us 	https://twitter.com/dw0126/status/691417663579541504	Twitter for Android		0	0	January	4
17/04/2016	00:29:56	@system76 Lemur sleep issue not gone after fix. After first sleep I don't have to do Fn+F11 anymore, but after 20+ sleeps, wifi is 100% gone	https://twitter.com/paul_o_alto/status/721495878783995904	Twitter Web Client	48	0	0	April	16
21/03/2016	00:29:57	@PorphyConob @photosandbacon Now even lemurs have to condemn the genocide of the dinos thanks to their distant connection to apes.	https://twitter.com/MonsieurOrgon/status/711711408728252416	Twitter for Android	547	0	1	March	12
28/04/2016	00:30:01	Scientists have tracked down the family tree of Madagascar's lemurs: onforb.es/1TeEsrR https://t.co/Lbmsrx3PHW	https://twitter.com/SciForbes/status/725482163681021952	Sprinklr	14244	2	4	April	17
24/02/2016	00:30:11	@liz_the_lemur @rubeseatsinfo @PanForCooking imagining some1 asking me "who is this person" &amp; I have a hard time seeing it as innocuous	https://twitter.com/IceBergMama/status/702289384687607810	Twitter for iPhone	1397	0	3	February	8
19/01/2016	00:30:18	lemurs eating people food is my favourite thing	https://twitter.com/baIIbag/status/689243449422442496	Twitter Web Client	780	0	0	January	3
12/04/2016	00:30:22	Cole renamed our groupchat "RIP Zoboomafo" and it's just too soon	https://twitter.com/jillian_th0/status/719684045001502721	Twitter for iPhone	587	0	4	April	15
28/03/2016	00:30:31	You have no idea how comfortable that lemur onesie was.	https://twitter.com/AndrewFireHeart/status/714248268478160896	Twitter Web Client	234	0	6	March	13
03/05/2016	00:30:44	@Zahzu *gives lemur paws* IT'S JUST MY STYLE!!	https://twitter.com/furscribbles/status/727294284102135809	Twitter for Android	22	0	0	May	18
02/03/2016	00:30:47	Not easy telling a lemur to calm the fuck down. @JimmehSharpe	https://twitter.com/DancikEvan/status/704826248611164160	Twitter for iPhone	99	1	0	March	9
24/02/2016	00:30:54	@Lemur_kun Yeah, I am starting to notice that in my playthrough	https://twitter.com/josefcd904/status/702289564812111872	Twitter Web Client	801	0	0	February	8
09/01/2016	00:30:57	Yes I do have the best job ever! I got 2 play w/these little Lemurs today! Got 2 give thm medicine all by myself!❤ https://t.co/TlZTgbv5Ty	https://twitter.com/Taylorwitha_T/status/685619735069732864	Twitter for Android		0	3	January	2
28/04/2016	00:31:04	King Julien outchea being a headache as usual.  twitter.com/forrevolution/…	https://twitter.com/Bohemian_Wolf_/status/725482430547763204	Twitter for iPhone	327	0	0	April	17
24/02/2016	00:31:09	@Lemur_kun I just went back to my savefile after like a year	https://twitter.com/Tetranth/status/702289624836616193	TweetDeck	104	0	0	February	8
23/04/2016	00:31:17	@ben_vajdos they can find a surrogate mother lemur and bam you can have a mix of both!	https://twitter.com/emrosep22/status/723670542717444096	Twitter for iPhone	168	1	1	April	17
23/04/2016	00:31:24	who is your favorite overwatch character and why is it … — FUCK YOU I KNOW THIS IS YOU LEMUR SUCK MY DICK anyways i… retrospring.net/Guy923/a/922589	https://twitter.com/Theguy923/status/723670571297439747	retrospring	288	0	0	April	17
03/04/2016	00:31:25	@king_sw_julien どうぞ( ・∀・)つ	https://twitter.com/penguins3030/status/716422819979001858	Twitter for Android	247	0	0	April	14
23/03/2016	00:31:26	@bryce963 he's my little orange lemur cat	https://twitter.com/KivaBay/status/712436557051891712	TweetDeck	3799	0	0	March	12
04/03/2016	00:31:28	After all this time, how is my 1st thought when I see a picture of a lemur still "ZOBOOMAFOO!"??? #WorldWildlifeDay pic.twitter.com/ktdlMMgtcb	https://twitter.com/pandamonium2292/status/705551195629297670	Twitter for iPhone	210	0	0	March	10
02/04/2016	00:31:30	King julien memes	https://twitter.com/lelaaa420/status/716060454041362433	Twitter for iPhone	416	0	3	April	14
15/04/2016	00:31:31	so happy these insects and one lemur came into my life  https://t.co/pfYZgWSNba	https://twitter.com/bellakiggans/status/720771498282123265	Twitter for iPhone	224	2	7	April	16
17/02/2016	00:31:31	@OhJeezRenee @liz_the_lemur oh my last name is usually fine but I call myself "Luz" or "Loz" a lot	https://twitter.com/lizbizfizz/status/699753004811980800	Twitter Web Client	336	0	2	February	7
22/04/2016	00:31:42	tmblr.co/ZPIv6y25GfTV9 some awwwwwwwwww 4 u	https://twitter.com/cherylpostlethw/status/723308259487178752	Twitter Web Client	1296	0	0	April	17
30/04/2016	00:31:55	Hay is putting so much Slayage on my Timeline #Yasss #JohnHay #prom2016 	https://twitter.com/KingJulien___/status/726207417579659264	Twitter for iPhone	125	2	0	April	18
30/04/2016	00:31:55	Hay is putting so much Slayage on my Timeline #Yasss #JohnHay #prom2016 	https://twitter.com/KingJulien___/status/726207417579659264	Twitter for iPhone	123	3	1	April	18
13/03/2016	00:32:08	Desert island day 130: Lemurs have delicate fingers. Good thing, because these Lemurs will be making I-phones for pennies from now on.	https://twitter.com/jvanzand/status/708812853474566144	Twitter for iPhone	6220	5	13	March	11
08/02/2016	00:32:09	I want a parrot, two kitties, two puppies, a panda, two turtles and ofc a slow lemur in my own house. Then I can die happily ever after	https://twitter.com/ipektus/status/696491670796439552	Twitter for iPhone	343	0	1	February	6
29/04/2016	00:32:17	these lemur aliens have like scottish accents what the hell	https://twitter.com/quietExpedition/status/725845121942462464	Twitter for iPhone	84	1	3	April	18
30/03/2016	00:32:20	@SkeleCap @groditi I thought that fat lemur(?)* engorged on donuts meme would have been more fitting * ya know, the one that so confused MP	https://twitter.com/FavorableCarry/status/714973497487806464	Twitter for iPhone	352	0	1	March	13
24/02/2016	00:32:21	@Lemur_kun I never used an archer in Awakening, mostly all mages, now my mages seem to be insta killed half the time	https://twitter.com/josefcd904/status/702289928152092672	Twitter Web Client	801	0	0	February	8
08/02/2016	00:32:24	Ready for my vacation! C'mon James, Momma's waiting for you!	https://twitter.com/Krazy_Lemur/status/696491733551575041	Twitter for iPhone	165	0	0	February	6
06/01/2016	00:32:25	I think it's hilarious that my sisters' homie has a lemur.	https://twitter.com/veeenachos/status/684532941561593857	Twitter for iPhone		0	0	January	1
25/03/2016	00:32:34	Received my @system76! Lemur, i7-6500U, 16GB of RAM, 256GB PCIe. Thought I specified 14.04 #happyanyway #letsconfig https://t.co/BSj7le5rk5	https://twitter.com/AJacques4/status/713161619740692482	Twitter Web Client	148	0	1	March	13
12/03/2016	00:32:51	@JRockdaADguy @saffron_don @GreedyGooner @JanWerthwein @KingJulien_IV @paykev @jeffzilla22 yo Justin c'mon son roll to byc	https://twitter.com/Lordofthemoon1/status/708450647872446464	Twitter for Android	40	0	1	March	11
02/03/2016	00:33:14	HEADLINES: Rare lemur found in Calif. backyard likely part of illegal animal trade ift.tt/1QJTLY7	https://twitter.com/TALK1370/status/704826865035440129	IFTTT	1755	0	0	March	9
02/05/2016	00:33:15	It's really cute when our animals dream in their sleep..Haha but a Lil scary when my cat lemur was on my chest &amp; started sleep growling! 	https://twitter.com/jessiehanson28/status/726932531212242944	Twitter for Android	67	0	1	May	18
20/02/2016	00:33:15	@gerardway Best plumber experience ever--he had extra Magic cards so gave my son a 3inch stack of cards to add to start a deck. Amazing.	https://twitter.com/fez_lemur/status/700840602766745601	Twitter for Android	207	0	1	February	8
22/04/2016	00:33:20	tmblr.co/ZPIv6y25GfTV9 JadavRashmin High	https://twitter.com/cherylpostlethw/status/723308672970035201	Twitter Web Client	1296	0	0	April	17
17/02/2016	00:33:21	@liz_the_lemur not my name, but my email address	https://twitter.com/Blushingflwr/status/699753466139320321	Twitter for Android	409	0	2	February	7
24/02/2016	00:33:30	@josefcd904 You can no longer have your characters just dodge everything. Tanks are much more important	https://twitter.com/Lemur_kun/status/702290216250433536	TweetDeck	287	0	0	February	8
19/03/2016	00:33:40	@liz_the_lemur @TalkingHat Leaving for pizza now but I'll have my phone	https://twitter.com/Spice__Weasel/status/710987568771420160	Twitter Web Client	896	0	1	March	12
22/02/2016	00:34:01	Bayo is actually a really easy character. She's just weird and some of the things you do as her go against my Smash instincts	https://twitter.com/Lemur_kun/status/701565571461160960	TweetDeck	287	0	0	February	8
09/02/2016	00:34:07	Brinh more of king julien @netflix	https://twitter.com/ronnieciron/status/696854556228087809	Twitter for iPhone	412	0	0	February	6
04/04/2016	00:34:09	@Lordofthemoon1 @saffron_don @GreedyGooner @jeffzilla22 @paykev @JRockdaADguy @KingJulien_IV #RealLifeMonsters	https://twitter.com/JanWerthwein/status/716785897602162689	Twitter for iPhone	303	0	0	April	14
18/04/2016	00:34:18	Ehhh... Hari ini ada acara HBO-Dreamworks-Telkom di Anggrek Mall loh.. Ada maskot King Julien.. https://t.co/cvElK7RZuT	https://twitter.com/bambangelf/status/721859364584169472	Twitter for Android	19795	0	0	April	16
12/01/2016	00:34:19	@bainzmakerdance always. But also a bigger fan of crew cut socks. Even though I love my lemur socks from targ.	https://twitter.com/hannahball94/status/686707744099954689	Twitter for iPhone	396	0	0	January	2
19/02/2016	00:34:22	one person followed me // automatically checked by fllwrs.com	https://twitter.com/julien_king/status/700478496791994369	fllwrs	227	0	0	February	8
21/04/2016	00:34:28	Forgot everything on my Twitter was lemurs from madagascar. This is sick	https://twitter.com/alana13toms/status/722946569809608704	Twitter for iPhone	209	0	2	April	16
21/04/2016	00:34:28	Forgot everything on my Twitter was lemurs from madagascar. This is sick	https://twitter.com/alana13toms/status/722946569809608704	Twitter for iPhone	211	0	2	April	16
23/02/2016	00:34:37	the magic change has blown my mind and now i don't know what to make my unit. send help	https://twitter.com/Lemur_kun/status/701928112171388929	TweetDeck	287	0	0	February	8
20/03/2016	00:34:42	TODAY I PET A LEMUR AND GOT THIS, DREAMS ARE REAL https://t.co/NoiDV9DNAK	https://twitter.com/MangoeCOS/status/711350216507523072	Twitter for Android	2123	7	50	March	12
03/04/2016	00:34:52	@king_sw_julien (*´σｰ｀)ｴﾍﾍ パーティーしよ？	https://twitter.com/kaori91836/status/716423688480927745	Twitter for Android	77	0	0	April	14
25/01/2016	00:34:57	Julien's ancestor #lemur #wellingtonzoo instagram.com/p/BA8SzESgJQc/	https://twitter.com/artemis5001/status/691418945610477569	Instagram		0	0	January	4
14/03/2016	00:35:12	@Trih_ king julien! i almost forgot about it, welp.	https://twitter.com/Renestance/status/709176014690242561	TweetDeck	3660	0	0	March	11
30/04/2016	00:35:24	@helloheyhannah "And thus, if you don't agree with my thesis statement, you haven't been paying attention and are thus human garbage"	https://twitter.com/Toxic_Lemur/status/726208293178363904	Twitter Web Client	121	0	1	April	18
30/04/2016	00:35:24	@helloheyhannah "And thus, if you don't agree with my thesis statement, you haven't been paying attention and are thus human garbage"	https://twitter.com/Toxic_Lemur/status/726208293178363904	Twitter Web Client	122	0	1	April	18
16/04/2016	00:35:36	ZOBOOMAFO IS ON NETFLIX MY WHOLE CHILDHOOD	https://twitter.com/sabrina_sophiee/status/721134916063399938	Twitter for iPhone	527	0	1	April	16
03/05/2016	00:35:49	Hanging out with little King Julien... ift.tt/1QP9d4N https://t.co/B2Av1vjLqk	https://twitter.com/TravisDevita/status/727295564514222080	IFTTT	13	0	0	May	18
09/02/2016	00:35:54	@bops3_lemur u have creds for the 4v4 1nD?	https://twitter.com/Zynil_/status/696855003789656064	Twitter Web Client	265	0	0	February	6
03/02/2016	00:35:59	@paandaz bucko i will have lemur expose you (just a prank m8 da camera is right der)	https://twitter.com/MrRaccoon69/status/694680697433427968	Twitter Web Client		0	4	February	5
27/02/2016	00:36:06	@nascarcasm Isn't rear toe something a lemur has?	https://twitter.com/LewisFranck/status/703378037274841088	TweetDeck	7119	0	0	February	9
09/02/2016	00:36:09	i enjoy getting to destination to destination in my house by jumping around similar to a ring tailed lemur would when running on the ground	https://twitter.com/sylvari_/status/696855067660386304	Twitter Web Client	164	0	1	February	6
14/04/2016	00:36:14	@loganbear00 @SaveTheAnimaIs omg our otters and lemurs can be best friend	https://twitter.com/saranaddaf_/status/720410297329184768	Twitter for iPhone	1228	0	0	April	15
11/02/2016	00:36:21	‘Julien Ceccaldi: King and Slave' at Jenny's, Selected by Joshua Abelow ow.ly/3bbczH	https://twitter.com/trendingElite/status/697579894616813568	Hootsuite	203	0	0	February	6
23/02/2016	00:36:38	@JoshBedingfield hey! I saw your video of that lemur. I was wondering where you got it from? Is it legal or in some sort of sanctuary?	https://twitter.com/talyamorris7/status/701928616783847424	Twitter for iPhone	239	0	0	February	8
24/02/2016	00:36:47	@josefcd904 Chapter 12 I think? I restarted twice because I picked classes for my unit poorly	https://twitter.com/Lemur_kun/status/702291044625489920	TweetDeck	287	0	0	February	8
28/03/2016	00:36:47	@gerardway I DID find my D&amp;D game!! https://t.co/ScqAcMuuRh	https://twitter.com/fez_lemur/status/714249844630626304	Twitter for Android	241	1	4	March	13
23/04/2016	00:36:49	My mom sends me videos of lemurs	https://twitter.com/TvarisnessKing/status/723671936396566528	Twitter for iPhone	177	0	0	April	17
12/02/2016	00:36:50	@amandapalmer @jasonwebley My Dog and Me by John Hiatt	https://twitter.com/fez_lemur/status/697942402196090880	Twitter Web Client	191	0	0	February	7
15/03/2016	00:37:22	i want lemurs	https://twitter.com/eyezachary/status/709538946586435584	Twitter for Android	497	0	0	March	11
10/04/2016	00:37:36	King Julien's DIY Boat | ALL HAIL KING JULIEN youtu.be/YoH_Rfeg6No via @YouTube	https://twitter.com/whomi1111_/status/718961090181349377	Twitter Web Client	23	0	0	April	15
20/02/2016	00:37:44	What to drink next? Not a bad problem to have. @TGBrews @trilliumbrewing https://t.co/U9d95rrtg2	https://twitter.com/Origami_Lemur/status/700841732678619136	Twitter for Android	3	0	1	February	8
22/04/2016	00:37:48	I sent Carrie a picture of my dad hanging out with his lemurs, and now here we are on our way to hang out with them.	https://twitter.com/d0p_amin3/status/723309795609063424	Twitter for Android	212	1	5	April	17
04/03/2016	00:38:04	Rare lemur found in Calif. backyard likely part of illegal animal trade - CBS News	https://twitter.com/HarvardMarilyn/status/705552859409022976	App Black Store	1302	4	0	March	10
10/02/2016	00:38:04	These baboons and lemurs have left the trees to live in caves - New Scientist	https://twitter.com/JoanDale19/status/697217937413902336	My test acc	15	1	0	February	6
02/02/2016	00:38:13	I'm going to get a Lemur onesie with a tail you can unpin and drag my dumb tail everywhere.	https://twitter.com/_lennyan/status/694318872422256640	Twitter Web Client	285	0	1	February	5
07/01/2016	00:38:16	Aawwwwweeeee!!! I want to feed a Lemur! 	https://twitter.com/lynnegthatsme/status/684896797924298752	Twitter for iPhone		0	0	January	1
20/03/2016	00:38:19	@KOSDFF let @AND_IM_GONE have a lemur!!! Totally vog gold!!	https://twitter.com/kc_lmt/status/711351124972802049	Twitter for Android	5	0	0	March	12
03/04/2016	00:38:29	@lizbizfizz @liz_the_lemur @avbeeeee i have SO MANY questions about this kitchen, i love a good kitchen	https://twitter.com/stefapie/status/716424597395152896	TweetDeck	932	0	2	April	14
17/02/2016	00:38:30	I liked a @YouTube video youtu.be/e-8xHcgRdmQ?a Sacha Baron Cohen says King Julien's accent was based on his Sri Lankan lawyer -	https://twitter.com/Diya_Rakusa/status/699754759104892928	Google	742	0	0	February	7
07/05/2016	00:38:32	OML THERES A GUY DRIVING AROUND ON HIS BIKE WITH HIS PET LEMUR IN MIAMI	https://twitter.com/remiiboiii/status/728745800382197760	Twitter for iPhone	452	0	1	May	19
02/04/2016	00:38:33	@liz_the_lemur As someone who has spent many unplanned hours in the Detroit airport, vino volo is A++. Food is great too, esp. soup &amp; salad!	https://twitter.com/mischa_may/status/716062229515395073	Twitter for Android	379	0	1	April	14
23/02/2016	00:38:42	@bops3_lemur My shot is awful.. Hope I dont get turned on.. Lel	https://twitter.com/Frequenting/status/701929139234680832	Twitter Web Client	154	0	1	February	8
16/04/2016	00:38:45	@king_sw_julien @PE_privatebot @rico_penguins @kowalski_kagaku おはよう(*´∀`)♪	https://twitter.com/ai3hi8yu2/status/721135707968831489	Twitter for Android	92	0	0	April	16
22/04/2016	00:38:52	I promise I'm on my way to meet a real life lemur right now I care about nothing	https://twitter.com/cgraaay95/status/723310065231519746	Twitter for iPhone	483	1	3	April	17
24/02/2016	00:38:56	I think I might actually make my Birthright Corrin a tank due to lack of tanks in the game	https://twitter.com/Lemur_kun/status/702291586072383489	TweetDeck	287	0	0	February	8
07/03/2016	00:38:58	@Alexandra__Dani i want to breathe you in like a lemur	https://twitter.com/mendesnmuffins/status/706640249716248576	Twitter Web Client	235	0	1	March	10
16/04/2016	00:39:03	@krainboltgreene @laurelandwolf All this time I thought treating you like a kitty or a lemur was good for our working relationship.	https://twitter.com/MichaelCRaeder/status/721135784535793664	Twitter Web Client	273	0	2	April	16
26/01/2016	00:39:03	@Lemur_kun I will complain all I want because my position in life demands it	https://twitter.com/Aleris_Rei/status/691782365144817664	TweetDeck		0	0	January	4
11/01/2016	00:39:05	I want a mouse lemur	https://twitter.com/Hughesss_/status/686346558430904320	Twitter for iPhone		0	1	January	2
16/04/2016	00:39:10	General Views Of Antananarivo in Madagascar - Three new species of mouse lemurs have been recently described by... ow.ly/8JrZMu	https://twitter.com/alinacfisher/status/721135813787000833	Hootsuite	880	1	0	April	16
03/04/2016	00:39:25	@kaori91836 待て、いま取り込み中！	https://twitter.com/king_sw_julien/status/716424832766771200	twittbot.net	30	0	0	April	14
03/04/2016	00:39:25	@penguins3030 待て、いま取り込み中！	https://twitter.com/king_sw_julien/status/716424834205388800	twittbot.net	30	0	0	April	14
17/03/2016	00:39:35	Who da king...... KING JULIEN	https://twitter.com/x_lornajean/status/710264283851059202	Twitter for iPhone	643	0	0	March	11
02/02/2016	00:39:36	As soon as I walk in the door Ajay tells me I look like a 40 year old lemur's sagging ballsack  why is my house so hostile?	https://twitter.com/acashisbest/status/694319218188156928	Twitter for Android	101	0	1	February	5
24/02/2016	00:39:37	@Lemur_kun My magic user has off-the-wall offensive capabilities with the minor drawback of being a troubadour currently.	https://twitter.com/appropriant/status/702291755178131456	Twitter Web Client	245	0	0	February	8
27/01/2016	00:39:38	@Applebees you guys. I require substance. This banana doesn't have sufficient calories for an active lemur https://t.co/864bGY0KPl	https://twitter.com/LoLo_OOC/status/692144901509791744	TweetCaster for Android		0	0	January	4
15/04/2016	00:39:45	@girl_rocket_sky @SheripetersonS Or Ma'am, please remove your baby from under our lemur.	https://twitter.com/Hermittao/status/720773569806925824	Twitter for iPhone	657	1	1	April	16
24/01/2016	00:39:45	One of my favorite things about Duke Uni. is their mascot is a leMUR	https://twitter.com/diorio_x/status/691057767868731392	Twitter for iPhone	292	0	2	January	4
11/02/2016	00:39:51	@mik_pom oh also I LOVE HIM &lt;3 HE IS MY FAVORITE CHARACTER OF MADAGASCAR AND ALL HAIL KING JULIEN =)	https://twitter.com/leodiazmerino14/status/697580773805789184	Twitter Web Client	653	0	0	February	6
26/04/2016	00:39:52	Is Gullible In The Dictionary? | KING JULIEN STAND UP on Go90 youtu.be/8q3nWrB4Dhs vía @YouTube	https://twitter.com/Z3RC/status/724759867102224385	Twitter Web Client	817	0	0	April	17
24/02/2016	00:39:56	@Lemur_kun Yeah, I was playing Awakening on Hard. My plan with this one is to go to hard mode come Conquest	https://twitter.com/josefcd904/status/702291837466374145	Twitter Web Client	801	0	0	February	8
03/02/2016	00:39:57	I really want a Ring-tailed lemur	https://twitter.com/EJayHagon/status/694681696847945732	Twitter for Android		0	1	February	5
04/02/2016	00:40:07	These baboons and lemurs have left the trees to live in caves - New Scientist	https://twitter.com/JoanEll87937033/status/695044124001636352	My test acc		1	0	February	5
04/02/2016	00:40:07	These baboons and lemurs have left the trees to live in caves - New Scientist	https://twitter.com/JoanEll87937033/status/695044124001636352	My test acc		1	0	February	5
12/04/2016	00:40:11	@fez_lemur @AstridKitten76 @gerardway You always make me laugh Aimee! Only G could have us discussing gardens of poo!	https://twitter.com/BentButterfly1/status/719686517891952643	Twitter for Android	1685	0	2	April	15
23/04/2016	00:40:19	Posted a new song: "Colour My World (Live)" reverbnation.com/q/6kagog #music reverbnation.com/notalemur	https://twitter.com/Not_a_Lemur/status/723672818089484288	ReverbNation	77	0	4	April	17
28/02/2016	00:40:25	I want a Lemur	https://twitter.com/darien_nicole33/status/703741508374171651	Twitter for iPhone	1234	0	0	February	9
24/02/2016	00:41:11	@appropriant I'm gonna try Hard Classic first and if it is too hard I'll switch but I doubt I'll have issues.	https://twitter.com/Lemur_kun/status/702292151225466880	TweetDeck	287	0	0	February	8
23/04/2016	00:41:27	I probably have the best friends in the world no matter how far away they are. I love you Lemur twitter.com/skelydun/statu…	https://twitter.com/neo_Ashleigh/status/723673101649604608	Twitter for Android	80	0	3	April	17
13/02/2016	00:41:37	This applies well to my new novel, The Time I French Kissed A Lemur At The Zoo twitter.com/Writers_Vic/st…	https://twitter.com/benpobjie/status/698305994560970752	Tweetbot for iΟS	16381	1	1	February	7
15/04/2016	00:41:44	@Theguy923 tbh I just want Kil'jaeden. I really don't like Gul'dan	https://twitter.com/Lemur_kun/status/720774072112660480	TweetDeck	307	0	0	April	16
10/01/2016	00:41:45	I got to play with lemurs yesterday, and this was by far my favorite photo https://t.co/eZyP1sM5Xa	https://twitter.com/LaurenMabbett/status/685984838206099456	Twitter Web Client	939	0	3	January	2
10/04/2016	00:41:47	king julien. twitter.com/swimmingpooI/s…	https://twitter.com/mircifer/status/718962144352579584	Twitter Web Client	439	0	1	April	15
02/03/2016	00:41:53	@Hieropants @liz_the_lemur have you seen Zoe Quinn's article about this?	https://twitter.com/sarah_jwh/status/704829041660948481	Twitter Web Client	309	0	0	March	9
18/04/2016	00:41:59	neyha said King Julien from Madagascar sounds like Dr Zakir Naik sjsjsjcjkskskj	https://twitter.com/abcdefghena/status/721861297122451456	Twitter for iPhone	1767	0	3	April	16
19/03/2016	00:42:00	@TalkingHat @liz_the_lemur Anne could take on those dinos I have no doubt	https://twitter.com/Spice__Weasel/status/710989667466747904	Twitter for iPhone	896	0	2	March	12
24/04/2016	00:42:04	We found my spirit animal tonight: lemur https://t.co/TtenVqKyZN	https://twitter.com/pattimick88/status/724035645572681728	Twitter for iPhone	332	0	0	April	17
26/03/2016	00:42:04	@LaicardFrancais @King_Fanta Le conflit n'est pas apporté par l'islam mais par le Racisme, la Xénophobie et l'Ignorance. Cela vaut pour tout	https://twitter.com/Dotte_Julien/status/713526398711947264	Twitter for Android	154	0	1	March	13
10/02/2016	00:42:05	Lions, Leopards And Lemurs: London's Most Unusual Pets - Londonist	https://twitter.com/JoslinCarmen/status/697218948899721216	App Black Store	19	0	0	February	6
18/02/2016	00:42:11	@robertflorence find my lemur????	https://twitter.com/Russellsbitch/status/700118076302499842	Twitter for Android	696	0	0	February	7
03/04/2016	00:42:21	Marquei como visto All Hail King Julien - 2x1 - My Fair Foosa bit.ly/1Kf2bTD #bancodeseries	https://twitter.com/itsleod/status/716425573724106752	Banco de Séries	312	0	0	April	14
23/02/2016	00:42:25	@Lemur_kun @CapriGenesis I'm busy but I might have time on the weekend	https://twitter.com/GanymedeElegy/status/701930072979079169	Twitter for iPhone	246	0	0	February	8
01/05/2016	00:42:27	I'm still trying to raise money for my lemur research in Madagascar! Any help would be appreciated. gofundme.com/madagascarlemu… #Madagascar	https://twitter.com/vlc0005dvm/status/726572456346017792	Twitter Web Client	388	0	0	May	18
21/04/2016	00:42:32	The Bronx Zoo's Madagascar! exhibit has three new lemur babies: The Bronx Zoo has three new lemur babies — and... nydn.us/1rlY4UM	https://twitter.com/Wichox5/status/722948599995170816	twitterfeed	75	0	0	April	16
21/04/2016	00:42:32	The Bronx Zoo's Madagascar! exhibit has three new lemur babies: The Bronx Zoo has three new lemur babies — and... nydn.us/1rlY4UM	https://twitter.com/Wichox5/status/722948599995170816	twitterfeed	80	0	0	April	16
20/04/2016	00:42:36	Lemurs have the secret to scents that last. Check out the press for our most recent paper! @greenerlemur @Dr_KatieG1 eurekalert.org/pub_releases/2…	https://twitter.com/WildImmunology/status/722586226633510913	Twitter for iPhone	127	5	4	April	16
14/01/2016	00:42:38	I need everyone's help finding a zoo in CA that will let me meet their lemurs while dressed in my lemur onesie pajamas #lifegoals #important	https://twitter.com/KendallMarieC/status/687434612394618882	Twitter for iPhone	301	1	2	January	2
04/05/2016	00:42:42	@TGBrews @BrewmastaMike You guys still have Sosus bottles at the brewery?	https://twitter.com/Origami_Lemur/status/727659683817787392	Twitter for Android	3	0	0	May	18
20/04/2016	00:42:46	King Julien was very scared of the fossa twitter.com/CoolestLifeHac…	https://twitter.com/LimJo_/status/722586271726616576	Twitter for Android	2230	0	0	April	16
03/04/2016	00:43:02	Atribuí nota 8 ao episódio 2x1 - My Fair Foosa de All Hail King Julien bit.ly/1Kf2bTD #bancodeseries	https://twitter.com/itsleod/status/716425744868507648	Banco de Séries	312	0	0	April	14
21/04/2016	00:43:05	The Bronx Zoo's Madagascar! exhibit has three new lemur babies ow.ly/3zCU7i ^NYDailyNews	https://twitter.com/_dpaj/status/722948737337835521	Hootsuite	5275	0	0	April	16
26/04/2016	00:43:05	Free #EarthDay Activities from Dreamworks Animation | #Printables #DinoTrux #KingJulien goo.gl/R0FUSZ via @MarvelGoddess24	https://twitter.com/odouglass11/status/724760677659889670	Triberr	14606	0	0	April	17
04/05/2016	00:43:15	like a lemur :/ lemurs have 4 limbs :/ twitter.com/ObstinateFervo…	https://twitter.com/AdeptLimerence/status/727659820929548289	Twitter for Android	47	0	0	May	18
30/01/2016	00:43:39	I may or may not have just walked across the quad wearing my lemur onesie. I have finally turned into *that* college student.	https://twitter.com/hipsterhindu/status/693233074583257088	Twitter Web Client	252	0	2	January	5
24/02/2016	00:43:42	why do no tanks ever have good res growth rates??????	https://twitter.com/Lemur_kun/status/702292783932035073	TweetDeck	287	0	0	February	8
04/03/2016	00:43:43	Met giraffes, lemurs, pigs, donkeys, goats, monkeys, lions, tigers and so many more today. ❤️❤️❤️❤️ A lemur climbed onto my lap to cuddle.	https://twitter.com/rachellerob/status/705554281076686848	Twitter for iPhone	417	0	1	March	10
04/05/2016	00:43:46	@lakeeeyy you know Lake that if you ever want anything, or just someone to help you with struggles feel free any time to shout. Always here!	https://twitter.com/lemur_dad/status/727659950714015744	Twitter for Android	239	1	2	May	18
21/03/2016	00:43:46	I just learned Madagascar has 22million people and where the hell it is from a cute boy I'm going to lose to it for 6mths. Damn u lemurs.	https://twitter.com/MSLisaChang/status/711714886028427265	Twitter for iPhone	31402	0	0	March	12
20/04/2016	00:43:52	@June_Leighton plus lemurs have stink wars. I can think of some people deserving of a good stink war. No one in #TheBloggessTribe though	https://twitter.com/LauraDFrenProf/status/722586547070103552	Twitter Web Client	103	0	2	April	16
29/04/2016	00:44:05	モーリス！腹の虫を黙らせろ！なんでお前は腹ペコなのだ？	https://twitter.com/king_sw_julien/status/725848094516989952	twittbot.net	50	0	1	April	18
10/02/2016	00:44:13	#MichaelJackson RARE #Collection Of The King Of POP Julien's Catalogue SEALED dlvr.it/KSgD49 https://t.co/tIbKz6Z5Kj	https://twitter.com/M_Jackson1v/status/697219486387077120	dlvr.it	355	0	0	February	6
10/04/2016	00:44:15	傷ついとらんぞ！だってつよい子だもん…	https://twitter.com/king_sw_julien/status/718962764014686209	twittbot.net	34	0	2	April	15
09/04/2016	00:44:18	コンガーガの先頭は誰がやる〜！？	https://twitter.com/king_sw_julien/status/718600387851255808	twittbot.net	34	0	1	April	15
04/05/2016	00:44:27	@lemur_dad I do know that !:) you got my back I got yours !!	https://twitter.com/lakeeeyy/status/727660125964533760	Twitter for iPhone	706	0	1	May	18
19/03/2016	00:44:27	@TalkingHat @liz_the_lemur round these parts Tooch should get everything he wants	https://twitter.com/Spice__Weasel/status/710990282477572097	Twitter for iPhone	896	0	3	March	12
24/04/2016	00:44:28	あーはいはい。2度も言わなくていいっつーんだ	https://twitter.com/king_sw_julien/status/724036248864579584	twittbot.net	50	0	2	April	17
23/02/2016	00:44:32	@HieuzOn1st @nicole_soojung @osutein @liz_the_lemur yeah, you can buy liquor on Sunday in Howard County	https://twitter.com/Blushingflwr/status/701930605945163777	Twitter for Android	410	0	1	February	8
15/04/2016	00:44:41	ワシの高貴な足はゾッとする事には敏感なのだ！	https://twitter.com/king_sw_julien/status/720774812155535363	twittbot.net	43	0	1	April	16
13/04/2016	00:44:43	待て、ワシいま良い事思いついたぞ	https://twitter.com/king_sw_julien/status/720050047539281921	twittbot.net	43	0	1	April	15
04/04/2016	00:44:45	それじゃあワシはなんでもやり放題だな！ベイベー！	https://twitter.com/king_sw_julien/status/716788562138533888	twittbot.net	34	1	1	April	14
14/04/2016	00:44:46	コンガーガの先頭は誰がやる〜！？	https://twitter.com/king_sw_julien/status/720412447966760960	twittbot.net	43	0	1	April	15
18/04/2016	00:44:50	分かってないな。地球のどっかは必ず4月1日なのだ。これ、ジュリアンカレンダー。ワシのセクスィーな写真の下に適当に数字が並んどる	https://twitter.com/king_sw_julien/status/721862015132667906	twittbot.net	43	0	0	April	16
19/04/2016	00:44:59	もしもし？誰をハンマーで殴るって？	https://twitter.com/king_sw_julien/status/722224438846971905	twittbot.net	43	0	1	April	16
28/04/2016	00:45:00	フフ…おんぶして	https://twitter.com/king_sw_julien/status/725485936839024641	twittbot.net	50	1	0	April	17
24/03/2016	00:45:11	@Cobrahhhhh I like Kill la Kill too. It's in my top 20 probably.	https://twitter.com/Lemur_kun/status/712802407504343042	TweetDeck	309	0	0	March	12
24/03/2016	00:45:15	My friend had her daughters at a zoo when she heard, “Ma'am, there's a lemur on your baby https://t.co/KOvwH8SbF9	https://twitter.com/ItsPrincessAnna/status/712802421030928385	Buffer	129876	246	597	March	12
03/02/2016	00:45:21	What past life did this kid have "Our neighbors have lots of pets, lemurs and monkeys!"	https://twitter.com/danafebreze/status/694683056666386432	Twitter for Android	373	0	0	February	5
22/02/2016	00:45:21	13 - Zoboomafo plus Barney and Friends pic.twitter.com/i3WWfGFp5z	https://twitter.com/VituCv/status/701568423726288897	Twitter Web Client	129	0	0	February	8
22/03/2016	00:45:37	@acdom The one I met yesterday was much closer to "Glossy Exclusive Paper" than say, I was in my lemur onesie!	https://twitter.com/purekatherine/status/712077739831005185	Twitter Web Client	1279	0	1	March	12
13/03/2016	00:45:49	@NetflixBrasil por favor, eu gostaria de mais temporadas de King Julien. Favor repassar aos EUA.	https://twitter.com/caziis/status/708816299602944001	Twitter for iPhone	429	0	0	March	11
01/05/2016	00:45:50	Please help support my lemur and tenrec research! #lemurs #merial #Madagascar #research #Auburn #fundraising gofundme.com/madagascarlemu…	https://twitter.com/vlc0005dvm/status/726573310155313152	Twitter Web Client	388	0	0	May	18
19/01/2016	00:46:07	These baboons and lemurs have left the trees to live in caves - New Scientist	https://twitter.com/JillLumbard/status/689247427702984704	My test acc		1	2	January	3
10/02/2016	00:46:09	Dancing to die antwoord in my lemur onesie cleaning my room... I am unwell	https://twitter.com/LaurenIsnor/status/697219969583620098	Twitter for iPhone	341	0	3	February	6
28/04/2016	00:46:34	#TedCruz Having a Pet Lemur Is a Terrible Idea—for You and the Lemur... nyc.epeak.in/832_1373371	https://twitter.com/onorPeaks/status/725486330055151616	http://nyc.epeak.in/	3540	0	0	April	17
28/04/2016	00:46:35	#Phoenix Having a Pet Lemur Is a Terrible Idea—for You and the Lemur... nyc.epeak.in/832_1373371	https://twitter.com/ovnondial/status/725486334991826944	nyc.epeak.in/	2772	0	0	April	17
19/02/2016	00:46:36	Lol pas mal. La resemblance est frapante. Un Peu comme Julien avec le type de king of the hills. twitter.com/Blacklight911/…	https://twitter.com/Quit3Qui3t/status/700481576963072001	Twitter for Android	112	1	0	February	8
28/04/2016	00:46:37	#Obama Having a Pet Lemur Is a Terrible Idea—for You and the Lemur... nyc.epeak.in/832_1373371	https://twitter.com/okegorova12661/status/725486341673345024	nyc.epeakinz	5048	0	0	April	17
28/04/2016	00:46:38	#Hawaii Having a Pet Lemur Is a Terrible Idea—for You and the Lemur... nyc.epeak.in/832_1373371	https://twitter.com/lifomina44795/status/725486347977408513	nycepeakin	839	0	0	April	17
28/04/2016	00:46:39	#Alaska Having a Pet Lemur Is a Terrible Idea—for You and the Lemur... nyc.epeak.in/832_1373371	https://twitter.com/rimelnikova8757/status/725486350384902144	nyczepeak.in	528	0	0	April	17
28/04/2016	00:46:40	Having a Pet Lemur Is a Terrible Idea—for You and the Lemur... nyc.epeak.in/832_1373371	https://twitter.com/epeakphilly/status/725486355464249345	phnycepeak.inas	2539	0	0	April	17
28/04/2016	00:46:40	#denver Having a Pet Lemur Is a Terrible Idea—for You and the Lemur... nyc.epeak.in/832_1373371	https://twitter.com/evborisova62862/status/725486353069314048	nyceepeak.inz	1351	0	0	April	17
22/04/2016	00:46:41	being king julien fuck my leg i fuck my leg on a skiing trip last month.	https://twitter.com/froste_ebooks/status/723312033610010624	Froste_ebooks	19	0	0	April	17
28/04/2016	00:46:41	Having a Pet Lemur Is a Terrible Idea—for You and the Lemur... nyc.epeak.in/832_1373371	https://twitter.com/gadavydova48495/status/725486357762707456	chicagoepeak.in	1199	0	0	April	17
28/04/2016	00:46:41	#Ohio Having a Pet Lemur Is a Terrible Idea—for You and the Lemur... nyc.epeak.in/832_1373371	https://twitter.com/vagrigoreva5245/status/725486360530923520	nyceeepeak.in	1836	0	0	April	17
28/04/2016	00:46:43	Having a Pet Lemur Is a Terrible Idea—for You and the Lemur... nyc.epeak.in/832_1373371 https://t.co/RWp4zRnCVc	https://twitter.com/ditimofeeva4946/status/725486366713384960	nycsharepeak.in	1618	0	0	April	17
28/04/2016	00:46:44	Having a Pet Lemur Is a Terrible Idea—for You and the Lemur... nyc.epeak.in/832_1373371	https://twitter.com/anzaharova95318/status/725486369871683584	nycdetpeak.in	2001	0	0	April	17
28/04/2016	00:46:44	Having a Pet Lemur Is a Terrible Idea—for You and the Lemur... nyc.epeak.in/832_1373371	https://twitter.com/irlazareva53384/status/725486371918454785	texasepeak.in	1634	0	0	April	17
23/03/2016	00:46:45	@ArtyBagger @MailOnline I don't know why lemurs would own buckets but I like the image in my head 	https://twitter.com/Derek_Timothy/status/712440411520946180	Twitter for Windows Phone	697	0	1	March	12
28/04/2016	00:46:45	Having a Pet Lemur Is a Terrible Idea—for You and the Lemur... nyc.epeak.in/832_1373371	https://twitter.com/epeakdallas/status/725486374107926529	dallasepeak.in	4318	0	0	April	17
28/04/2016	00:46:45	#Atlanta Having a Pet Lemur Is a Terrible Idea—for You and the Lemur... nyc.epeak.in/832_1373371	https://twitter.com/itgodebi1982/status/725486376452558848	atlantaepeak.in	7042	0	0	April	17
28/04/2016	00:46:46	Having a Pet Lemur Is a Terrible Idea—for You and the Lemur... nyc.epeak.in/832_1373371	https://twitter.com/epeakindi/status/725486380915298304	indiepeak.in	7747	0	0	April	17
28/04/2016	00:46:46	#GOPDebate Having a Pet Lemur Is a Terrible Idea—for You and the Lemu... nyc.epeak.in/832_1373371	https://twitter.com/foqiqeg/status/725486378667139073	floridaepeak.in	7504	0	0	April	17
28/04/2016	00:46:47	Having a Pet Lemur Is a Terrible Idea—for You and the Lemur... nyc.epeak.in/832_1373371	https://twitter.com/epeaktenn/status/725486383180201984	tennepeak.in	8357	0	0	April	17
28/04/2016	00:46:47	#Oregon Having a Pet Lemur Is a Terrible Idea—for You and the Lemur... nyc.epeak.in/832_1373371	https://twitter.com/portlandepeak/status/725486385315086336	portlandepeak	8532	0	0	April	17
28/04/2016	00:46:48	Having a Pet Lemur Is a Terrible Idea—for You and the Lemur... nyc.epeak.in/832_1373371	https://twitter.com/louisianapostz/status/725486387533877248	nycepeak.inss	8974	0	0	April	17
28/04/2016	00:46:48	Having a Pet Lemur Is a Terrible Idea—for You and the Lemur... nyc.epeak.in/832_1373371	https://twitter.com/newjerseyepeak/status/725486389752696833	nycepeaknss	9556	0	0	April	17
28/04/2016	00:46:50	Having a Pet Lemur Is a Terrible Idea—for You and the Lemur... nyc.epeak.in/832_1373371 https://t.co/9TH4OwpXcT	https://twitter.com/sandiegopost/status/725486395909935104	aanyc.epeak.in	9793	0	1	April	17
28/04/2016	00:46:52	Having a Pet Lemur Is a Terrible Idea—for You and the Lemur... nyc.epeak.in/832_1373371 https://t.co/TN0ecyiuSP	https://twitter.com/epeakwisconsin/status/725486403296067584	nyc.epeak.inss	6178	0	0	April	17
28/04/2016	00:46:52	Having a Pet Lemur Is a Terrible Idea—for You and the Lemur... nyc.epeak.in/832_1373371	https://twitter.com/kavgoov1960/status/725486406592790530	nyc.epeak.insas	5985	0	0	April	17
28/04/2016	00:46:53	#texmex Having a Pet Lemur Is a Terrible Idea—for You and the Lemur... nyc.epeak.in/832_1373371	https://twitter.com/texmexepeak/status/725486408744488960	texepeak.in	1828	0	0	April	17
23/02/2016	00:47:11	@Aesdaishar split attack classes should be good in theory but they have the issue of leveling up with low growth for either magic orstrength	https://twitter.com/Lemur_kun/status/701931272726310912	TweetDeck	287	0	0	February	8
09/04/2016	00:47:12	@gerardway Have a lovely trip! &amp; am glad that SEA treated you well! I hope I can actually make it to ECCC next year!	https://twitter.com/fez_lemur/status/718601118939361282	Twitter for Android	250	0	1	April	15
25/03/2016	00:47:12	I miss my son 	https://twitter.com/Krazy_Lemur/status/713165300179578880	Twitter for iPhone	165	0	0	March	13
15/01/2016	00:47:41	My laptop makes me want to run over a lemur with my car more than I already want to	https://twitter.com/Max_Pavelek/status/687798274493906944	Twitter for iPhone	223	0	0	January	3
09/04/2016	00:47:43	ネズミキツネザルが木にしがみつく力を測ってるところ。ネズミキツネザルは世界一小さな霊長類で、マダガスカルの森に住んでる。しかし写真が可愛い。 blogs.discovermagazine.com/inkfish/2015/1… https://t.co/UANfV1AobM	https://twitter.com/k_rinko/status/718601251156459520	Tweetbot for iΟS	3615	6	2	April	15
13/03/2016	00:48:02	Rare lemur found in Calif. backyard likely part of illegal animal trade - CBS News	https://twitter.com/Annette99600553/status/708816856510021632	App Black Store	54	1	0	March	11
08/03/2016	00:48:06	I just had a lemur jump on me and I got to pet it so this day has been good	https://twitter.com/abberdabber1616/status/707004933841788928	Twitter for iPhone	439	0	7	March	10
30/03/2016	00:48:15	A commercial for the new Jungle Book just came on and Ellie straight up called it Zoboomafo. How do you confuse those two.	https://twitter.com/Claire_Devlin/status/714977506563133441	Twitter for iPhone	511	0	5	March	13
07/03/2016	00:48:24	Tracy solved my zootopia poe problem: ring tailed lemur.	https://twitter.com/tanyart/status/706642623079927808	Twitter for Android	381	0	2	March	10
20/02/2016	00:48:30	My cat's tail looks like a lemur tail and it's so cute!	https://twitter.com/cheloftheray/status/700844443176271872	Twitter for Android	231	0	1	February	8
03/02/2016	00:48:32	My daughter says this would be in the "top 10 best jobs ever" (for her, taking care of lemurs would be #1 :) fb.me/a9bLK2ZrO — Be…	https://twitter.com/contentbazaar/status/694683857648553984	IFTTT	939	0	0	February	5
27/03/2016	00:48:33	@liz_the_lemur @jdotsett @Spice__Weasel @stefapie have you tried googling the old "modcloth discount code"	https://twitter.com/ilikemints/status/713890416861556737	Twitter Web Client	1499	0	1	March	13
21/01/2016	00:48:35	@kirstiealley why do have lemurs? They're wild animals. You can't call yourself an animal lover, then keep sentient beings as pets.	https://twitter.com/LeoBaileysDad/status/689972827919912960	Twitter for iPad		0	0	January	3
13/03/2016	00:48:36	Loool they have given King Arthur new show	https://twitter.com/quinn_julien/status/708816999862964228	Twitter for iPhone	510	0	0	March	11
26/01/2016	00:48:38	Madagascar 1000 Ariary (2004/2008) - Lemurs/p89b buy-art.info/by/rt/?query=h… https://t.co/JQ8ALKq3fF	https://twitter.com/OffersUltra/status/691784776370487301	IFTTT	10	0	0	January	4
11/02/2016	00:48:39	@Lemur_kun ...... At least we have active modders to help us out?	https://twitter.com/CapriGenesis/status/697582987421028352	Twitter for iPhone	141	0	0	February	6
18/02/2016	00:48:54	drew Fiffi as a lemur-thing today in honor of year of the monkey given that's my zodiac. ... looks surprisingly like normal Fiffi tbh	https://twitter.com/FoolishReplicka/status/700119765814222848	Twitter Web Client	85	0	0	February	7
03/04/2016	00:48:55	@liz_the_lemur awww it's ok lil buddy we have, like, civil war re-enactments, you can find a place for yourself!	https://twitter.com/Hieropants/status/716427223876706305	Twitter Web Client	285	0	0	April	14
23/02/2016	00:48:56	@Lemur_kun split classes are always going to have the issue of not having enough of one stat, magic can't hit as reliably, but still does	https://twitter.com/Aesdaishar/status/701931714990440448	Twitter Web Client	236	0	0	February	8
14/02/2016	00:49:04	live in a day and age where my peers praise incarceration, i wish i could emancipate the minds off the youth	https://twitter.com/KingJulien_/status/698670257418821632	Twitter Web Client	915	1	1	February	7
14/02/2016	00:49:04	live in a day and age where my peers praise incarceration, i wish i could emancipate the minds off the youth	https://twitter.com/KingJulien_/status/698670257418821632	Twitter Web Client	919	1	1	February	7
02/02/2016	00:49:15	Getting my caucus on  @_SFRNC @MarcoRubioNE @VHSConservative #studentsforrubio	https://twitter.com/ninja_lemur/status/694321648866975744	Twitter for iPhone	149	9	12	February	5
27/04/2016	00:49:31	Reallllllyyyyyy missing my best friend right now. Come over ASAP!!!!!! @ArmPrvt	https://twitter.com/Lexx_Lemur/status/725124683813785601	Twitter for iPhone	33	0	1	April	17
28/01/2016	00:49:34	je viens de regarder S02E12 of All Hail King Julien! et olicity vaincra!!! tvshowtime.com/show/288926/ep… https://t.co/QZq27jubMN	https://twitter.com/louissworkofart/status/692509787179896832	TVShow Time		0	0	January	4
21/03/2016	00:49:35	"I regret not getting my lemurs drunk when i had the chance" https://t.co/1dk4cNnS00	https://twitter.com/Montpetit27/status/711716348267638785	Twitter for iPhone	306	0	4	March	12
29/03/2016	00:49:37	@addictionguy I think you have me confused with that lemur...	https://twitter.com/NiceAtheistGirl/status/714615459073695747	Twitter for Android	769	0	1	March	13
27/03/2016	00:49:40	If i could live my life over I prolly wouldnt do it	https://twitter.com/KingJulien_/status/713890697833676804	Twitter Web Client	939	1	0	March	13
21/04/2016	00:49:49	I need a pet lemur	https://twitter.com/Kaitlyn_Rose130/status/722950433485017089	Twitter for iPhone	380	0	2	April	16
27/01/2016	00:49:58	I want a fucking lemur! vine.co/v/hHDJ9qTZVFe	https://twitter.com/sonkta/status/692147501546217472	Vine - Make a Scene		0	0	January	4
21/02/2016	00:50:00	"oh god oh wow! These are cuter than cats! My my! I could just squeeze them! Oh wow"- my grandma after googling Lemurs for the first time.	https://twitter.com/rothfeld_rachel/status/701207204603498496	Twitter for iPhone	345	0	7	February	8
09/02/2016	00:50:01	We kind told me I couldn't name my lemur zoboomafoo bc it contained an inappropriate word 	https://twitter.com/skye_nieves/status/696858555966685184	Twitter for iPhone	342	0	0	February	6
24/02/2016	00:50:07	okay so what if I made my Corrin a tank and had his boon be res? that sounds really broken	https://twitter.com/Lemur_kun/status/702294401087881216	TweetDeck	287	0	0	February	8
04/03/2016	00:50:14	my lemur lol twitter.com/essjayyyyyy_xo…	https://twitter.com/hiitaylorblake/status/705555919988506625	Twitter for iPhone	18373	0	28	March	10
30/01/2016	00:50:28	@liz_the_lemur @dancing_robot @CuriouserBear @Rollergirl31 @lizbizfizz ew I don't want caviar in 7-layer dip, that's a terrible plan!	https://twitter.com/pantalonesfuego/status/693234788891627521	Twitter Web Client		0	0	January	5
27/04/2016	00:50:32	Don't get me wrong, I love every second of it even when times get tough, but I'd give a lot to go back and relive my teenage years once more	https://twitter.com/Krazy_Lemur/status/725124941381775361	Twitter for iPhone	165	0	1	April	17
10/01/2016	00:50:35	It was a great pleasure having Claus here at Lemur  We will have full videos of his… instagram.com/p/BAVsqczFHJ_/	https://twitter.com/lemurbass/status/685987062974148608	Instagram		0	0	January	2
26/04/2016	00:50:37	Sorry for being so vague and general and basic in my tweets lately here's a picture of a lemur to make up for it https://t.co/XJK0JHHRxr	https://twitter.com/sisinobubblez/status/724762571392319488	Twitter for iPhone	273	0	1	April	17
27/03/2016	00:50:38	@liz_the_lemur Mr Brightside is one of my standards too! Along with M.I.A;s Paper Planes and Bowie's Starman.	https://twitter.com/hayley_sass/status/713890941187141632	Twitter Web Client	531	0	2	March	13
27/03/2016	00:50:38	@liz_the_lemur Mr Brightside is one of my standards too! Along with M.I.A;s Paper Planes and Bowie's Starman.	https://twitter.com/hayley_sass/status/713890941187141632	Twitter Web Client	531	0	2	March	13
27/03/2016	00:50:44	Cause i done been through it	https://twitter.com/KingJulien_/status/713890964494950400	Twitter Web Client	947	1	0	March	13
02/02/2016	00:50:49	My evolution professor has 2 PhDs in lemur biology and now I'm like fuck should I get a lemur Ph.D. https://t.co/J5MZ5khjsr	https://twitter.com/raydons_/status/694322044415143937	Twitter for iPhone		0	11	February	5
06/01/2016	00:50:50	Just got an afternoon coffee and am doing that thing where I email people pictures of Kirstie Alley and her pet lemurs.	https://twitter.com/JefferySelf/status/684537572584898560	Mobile Web (M2)		0	20	January	1
29/01/2016	00:51:22	Emporia is here but my best friend isn't. There's something seriously wrong. (Also these lemurs should come too.) https://t.co/0Rg9wHsthO	https://twitter.com/edenlily95/status/692872627895963648	Twitter for iPhone	196	1	2	January	5
29/04/2016	00:51:23	Seriously so fucking sick of waiting for my federal tax return. Talk about a fucking joke.	https://twitter.com/Krazy_Lemur/status/725849927528501248	Twitter for iPhone	165	0	0	April	18
11/02/2016	00:51:26	Lords and Lemurs: Mad Scientists, Kings With Spears, and the Survival of Divers buy-music-online.info/bymsc/nlne/?qu… https://t.co/VghSt878m1	https://twitter.com/ItemsGet/status/697583687110684673	IFTTT	38	0	0	February	6
04/05/2016	00:51:29	@king_sw_julien バイトいってきます	https://twitter.com/p__78/status/727661895839191040	TweetCaster for Android	55	0	0	May	18
23/02/2016	00:51:30	@Lemur_kun it really depends how much you care about the noble skills, some of them have great build around me, but a mage with good stats	https://twitter.com/Aesdaishar/status/701932361764704256	Twitter Web Client	236	0	0	February	8
04/03/2016	00:51:43	AND MY LEMUR PHOTO IS PRETTY CUTE TOO https://t.co/kAVh1we1US	https://twitter.com/AshleiiBowie/status/705556291117305856	Twitter for Android	1806	0	5	March	10
29/04/2016	00:51:48	It'd be nice to have food in the fridge for once.	https://twitter.com/Krazy_Lemur/status/725850032465825793	Twitter for iPhone	165	0	0	April	18
27/03/2016	00:51:55	But moma raised one hell of a soldier	https://twitter.com/KingJulien_/status/713891264492478464	Twitter Web Client	947	2	0	March	13
13/04/2016	00:52:05	When you have animal handlers on set, sometimes they bring baby #lemurs. #greenroommovie… instagram.com/p/BEHvjfkkTxn/	https://twitter.com/MrTosh1980/status/720051900431773696	Instagram	2748	4	0	April	15
16/02/2016	00:52:17	@liz_the_lemur kid after my own stomach	https://twitter.com/osutein/status/699395840000008192	Twitter for iPhone	945	0	2	February	7
27/04/2016	00:52:25	@twistedfate0708 See you must embrace the lemur. Be apart of my cult lol. I liked them before they got popular after Madagascar	https://twitter.com/crazylemur/status/725125413719166976	Twitter for iPhone	342	0	1	April	17
23/02/2016	00:52:26	@Lemur_kun is never a bad thing, you just have the opportunity cost of not being able to use the dragon stone.	https://twitter.com/Aesdaishar/status/701932596368973825	Twitter Web Client	236	0	0	February	8
24/02/2016	00:52:26	@Lemur_kun So that is what it meant...........I might need to restart....I did dragon for my Avatar	https://twitter.com/josefcd904/status/702294983253102592	Twitter Web Client	801	0	0	February	8
16/04/2016	00:52:36	So my PTSD doc prescribed me more new pills. Took first one yesterday morning at 8am. I then woke up at 3pm!!!! Fuck!!!!	https://twitter.com/lemur_dad/status/721139194836287488	Twitter for Android	230	0	1	April	16
31/01/2016	00:52:41	@liz_the_lemur @avbeeeee All our faces, all the time.	https://twitter.com/figwiggin/status/693597737929953280	Twitter Web Client	708	0	2	January	5
27/03/2016	00:52:50	Cant lie the future has me a little shook bout to take some big steps	https://twitter.com/KingJulien_/status/713891494378090497	Twitter Web Client	947	0	0	March	13
16/02/2016	00:52:53	@liz_the_lemur has.	https://twitter.com/osutein/status/699395991326343168	Twitter for iPhone	945	0	1	February	7
27/03/2016	00:52:55	@ilikemints @liz_the_lemur IT'S MY PARTY	https://twitter.com/TheSixFinger/status/713891516045987840	Twitter Web Client	403	0	2	March	13
23/02/2016	00:52:57	@Aesdaishar @Lemur_kun Birthright magic users have high dps, but low speed so it evens out (a lot of enemies have decent res too)	https://twitter.com/Don_Don_Kun/status/701932725029183488	Twitter Web Client	420	0	0	February	8
27/04/2016	00:53:15	Why You Shouldn't Share That Cute Lemur Video - National Geographic apple.news/AN00oXuoXR6OP2…	https://twitter.com/keslerjr/status/725125625489530880	Twitter for iPhone	125	0	0	April	17
11/02/2016	00:53:19	@CapriGenesis yes but no one in the Smash community is going to want to download homebrew mods for their game, even for what it is	https://twitter.com/Lemur_kun/status/697584161868148737	TweetDeck	285	0	0	February	6
14/04/2016	00:53:23	Still want a lemur	https://twitter.com/Cheyy_Alexiss/status/720414613318144000	Twitter for iPhone	569	0	0	April	15
03/04/2016	00:53:30	@KittasaurusRex @liz_the_lemur @avbeeeee I JUST PUT THEM ALL AWAY where's my medal	https://twitter.com/lizbizfizz/status/716428378450956288	Twitter Web Client	357	0	3	April	14
15/04/2016	00:53:30	[8:51:05 PM] Lemur: My $5 Hand Job Will Fill You Up	https://twitter.com/Miles18Older/status/720777030602768385	TweetDeck	109	0	2	April	16
11/02/2016	00:53:34	Obviously choice we want the more intelligent one.... So the Lemur twitter.com/realturnttravi…	https://twitter.com/lhultgren4/status/697584226300882944	Twitter for iPhone	271	0	3	February	6
13/03/2016	00:53:35	#lemur washing his tail. Photos taken from my chrisbrayphotography workshop yesterday as part of… instagram.com/p/BC37FbvrOYF/	https://twitter.com/DrMeaganDewar/status/708818252076617729	Instagram	250	0	0	March	11
29/04/2016	00:53:35	My final for my African polisci class is 35% of my grade and the only thing I've said all year is "Madagascar has lemurs" so I'm ready!!	https://twitter.com/allyparisi/status/725850481558474752	Twitter for iPhone	1037	0	3	April	18
28/02/2016	00:53:36	@Lemur_kun @CapriGenesis like I've been playing FE in small bursts but I won't have time for games at length till classes are done	https://twitter.com/GanymedeElegy/status/703744828300009477	TweetDeck	246	0	0	February	9
23/03/2016	00:53:42	Who wants to do this lemur a favour and come round with a hot water bottle, lucozade/gaterade and cuddles? :V	https://twitter.com/MashogaLeMurr/status/712442162978365441	Twitter for Android	268	0	0	March	12
01/05/2016	00:53:44	@baionnetta My LOL for today...cute ass lemurs....hard case	https://twitter.com/donr_1/status/726575296695046144	Twitter Web Client	68	0	1	May	18
28/01/2016	00:53:51	@BeCoolGecko {I was sitting on the sofa with my lemur thingy, petting her when I saw you and a wide smile came to my face} Sweetie. {I --	https://twitter.com/AstuteSeduction/status/692510868500828162	Tweetbot for iΟS	1084	0	0	January	4
23/04/2016	00:53:57	What lemur wants -- lemur gets. fb.me/2CzHkaMj0	https://twitter.com/EmersonLotzia/status/723676248568913920	Facebook	2247	0	0	April	17
09/01/2016	00:54:10	#whatwouldyoudo #powerball2016 then I would buy a small monkey and/or lemur	https://twitter.com/icuJockn_JC/status/685625576598552577	Twitter for iPhone	141			January	2
13/03/2016	00:54:22	@larryblamire I have a feeling this latest series won't end well for the Lemurs... We'll see : )	https://twitter.com/jvanzand/status/708818448588013569	Twitter for iPhone	6220	0	1	March	11
16/04/2016	00:54:23	Sometimes I feel that my life is one long Monty Python sketch.	https://twitter.com/lemur_dad/status/721139640481132544	Twitter for Android	230	0	0	April	16
27/03/2016	00:54:33	a few seconds can change your life forever and sometimes years of work can lead to little changes	https://twitter.com/KingJulien_/status/713891927288975360	Twitter Web Client	947	4	2	March	13
21/02/2016	00:54:47	Seen a lemur at the soccer field today they are actually really cute and soft now I want one https://t.co/MuExcNxWBI	https://twitter.com/LandonThorpe272/status/701208411950735361	Twitter for Android	23	0	0	February	8
23/02/2016	00:54:49	@Don_Don_Kun @Lemur_kun not being able to attack twice isn't nearly as bad as it has been in previous games, besides, Rend Heaven is nuts.	https://twitter.com/Aesdaishar/status/701933193432330242	Twitter Web Client	236	0	0	February	8
07/05/2016	00:55:06	I think I'll play Overwatch again when it's actually out and I can actually keep my unlocks	https://twitter.com/Lemur_kun/status/728749969298083841	TweetDeck	309	0	0	May	19
30/03/2016	00:55:08	There are only 500 bamboo Lemurs left on the planet. Today you have the chance to save them: crowdrise.com/86402secondsin… https://t.co/AGrbXYJ0sd	https://twitter.com/crowdrise/status/714979236919046144	Hootsuite	23123	3	2	March	13
19/04/2016	00:55:16	Wisdom comes over time from the mistakes we make over and over, but is only acquired if the person has the humility to own those mistakes	https://twitter.com/lemur_dad/status/722227029559500800	Twitter for Android	230	3	2	April	16
23/04/2016	00:55:23	did you know that plant growth is legitimately awful? #… — get out of my inbox lemur retrospring.net/Guy923/a/922602	https://twitter.com/Theguy923/status/723676609052430336	retrospring	288	0	1	April	17
24/02/2016	00:55:24	@Lemur_kun My boon was luck and my bane was resistance. I AM NOT A SMART MAN.	https://twitter.com/mechtroid/status/702295729121812480	Twitter Web Client	429	0	0	February	8
18/01/2016	00:55:27	I sort of want to pick up Villager now help me	https://twitter.com/Lemur_kun/status/688887392288288768	TweetDeck		0	0	January	3
26/01/2016	00:55:54	@DWAnimation I want All Hail King Julien stickers on Facebook! -_-	https://twitter.com/KingJujufan/status/691786604843831297	Twitter for Android		0	0	January	4
29/03/2016	00:55:59	@liz_the_lemur ONE OF THESE MAGAZINES HAS HER LETTER TO HER READERS ABOUT GOING TO JAAAAAAAAAAAAAAIL	https://twitter.com/stefapie/status/714617061763334145	TweetDeck	932	0	3	March	13
26/01/2016	00:56:02	 vexstacy: Literally this. Season 2. Episode 2 of King Julien. tmblr.co/ZC7Zzo20aeOox	https://twitter.com/ThayRustback/status/691786639845265408	Tumblr		0	0	January	4
12/03/2016	00:56:06	Rare lemur found in Calif. backyard likely part of illegal animal trade - CBS News	https://twitter.com/HilderleyConnie/status/708456501078265857	App Black Store	93	0	0	March	11
30/01/2016	00:56:10	@liz_the_lemur @dancing_robot @CuriouserBear @Rollergirl31 @lizbizfizz I got as far as 'caviar and tater tots' and I don't want to know more	https://twitter.com/goingtheretosee/status/693236227412070400	Mobile Web (M5)		0	1	January	5
24/04/2016	00:56:13	ここ、なでれwww(*´ч ` *)Kids Pet and Communicate with Lemur youtu.be/WXM8tUnSJ3o	https://twitter.com/koume_chess/status/724039205316255744	Twitter for iPhone	259	0	0	April	17
29/03/2016	00:56:14	@Theguy923 @Cobrahhhhh but i don't have kids	https://twitter.com/Lemur_kun/status/714617125177044992	TweetDeck	314	0	0	March	13
24/03/2016	00:56:15	@whemleh @yahalloing @Lemur_kun i dont get enough whem in my life to ever be done	https://twitter.com/Theguy923/status/712805190768824321	TweetDeck	253	0	0	March	12
06/04/2016	00:56:16	Solitude is key rn everyone be on fuck shit	https://twitter.com/KingJulien_/status/717516236414779392	Twitter Web Client	951	1	0	April	14
01/05/2016	00:56:17	@liz_the_lemur what was that Modcloth code you had? Any chance it might still work? I've decided I want those shoes.	https://twitter.com/pantalonesfuego/status/726575936817090560	Twitter Web Client	963	0	1	May	18
20/04/2016	00:56:18	My 2nd academic baby with @greenerlemur &amp; @WildImmunology! phys.org/news/2016-04-l…	https://twitter.com/Dr_KatieG1/status/722589676633243648	Twitter for iPhone	295	0	1	April	16
29/01/2016	00:56:36	I liked a @YouTube video from @buggsplatt youtu.be/Qk273BeRUd8?a KING JULIEN MINECRAFT SPEED BUILD PIXEL ART~ All Hail King Julien	https://twitter.com/GameMeUpScotty/status/692873946291531777	Google		0	0	January	5
04/04/2016	00:56:40	we used to talk and if I have my facts straight you have a great taste in music	https://twitter.com/the_real_lemur/status/716791560659197952	Twitter for Android	164	0	0	April	14
23/03/2016	00:56:41	I listened to myself on iTunes today and it makes me want to punch a lemur.	https://twitter.com/JodecoFlipdawg/status/712442913427316736	Twitter for iPhone	305	0	0	March	12
23/02/2016	00:56:47	@Lemur_kun bows are _incredible_ now I have no clue what you're talking about, also you get access to 2 master seals and 1 of each other	https://twitter.com/Aesdaishar/status/701933689933062144	Twitter Web Client	236	0	0	February	8
13/04/2016	00:56:51	there's a marmoset and lemur breeder in st pete i know where i'm going when i go back to fl	https://twitter.com/aldavis94/status/720053098819944448	Twitter Web Client	148	0	1	April	15
24/03/2016	00:57:00	@whemleh @yahalloing tbhZel's face here is my normal facial expression but not because of you	https://twitter.com/Lemur_kun/status/712805380552794112	TweetDeck	309	0	0	March	12
29/03/2016	00:57:01	@liz_the_lemur THE FIRST ONE I STARTED FLIPPING THROUGH oh my god this is glorious	https://twitter.com/stefapie/status/714617323001352192	TweetDeck	932	0	1	March	13
24/01/2016	00:57:03	Julien LE King	https://twitter.com/slutxbitchies/status/691062122600603649	Twitter for iPhone		1	1	January	4
02/04/2016	00:57:06	@gerardway I should have gone to yoga. I did not. No calm vibes	https://twitter.com/fez_lemur/status/716066896731365378	Twitter for Android	241	0	0	April	14
25/04/2016	00:57:17	Yes, I was excited, don't judge me! #kingjulien #madagascar @… instagram.com/p/BEmpsRHIGTy_…	https://twitter.com/luvmefirst01/status/724401862384988160	Instagram	172	0	0	April	17
29/03/2016	00:57:18	Confirmed by all my family, @troyesivan you're a lemur https://t.co/RKa06y6nIW	https://twitter.com/tylersrainbow/status/714617395453800448	Twitter for Android	212	0	0	March	13
27/03/2016	00:57:20	Its crazy how things work Im just tryna understand and observe	https://twitter.com/KingJulien_/status/713892626722717696	Twitter Web Client	947	0	2	March	13
12/02/2016	00:57:31	Major headlines! AP pickup of our victory to free the tigers and lemurs at the Cricket Hollow Zoo. aldf.us/1KeMzXA	https://twitter.com/ALDF/status/697947607247818752	Hootsuite	38377	45	53	February	7
21/01/2016	00:57:31	LIVE on #Periscope: Who wants to unbox a Loot Crate with a lemur??  periscope.tv/w/aXAkejk5MTYx…	https://twitter.com/Kharizmarae/status/689975074909229056	Periscope		0	0	January	3
18/03/2016	00:57:41	@karenfine3 We must free those lemurs now get them out of tethers cages all hotels it's ILLEGAL chrg all for abuse twitter.com/NatGeo/status/…	https://twitter.com/karenfine3/status/710631224541364224	Twitter for Android	111	0	0	March	12
09/04/2016	00:57:51	There is a species of lemur named after me and I bet all my high school haters would kick themselves if they knew that. #mtpol	https://twitter.com/AFPActionMT/status/718603799066058752	Twitter Web Client	66	0	0	April	15
03/03/2016	00:57:52	Gaia: "Does a lemur have a femur?" #science	https://twitter.com/thingsGaiasays/status/705195451402817536	Twitter for iPhone	193	0	0	March	9
26/04/2016	00:57:53	@liz_the_lemur I can't verbalize so Tyra will have to suffice	https://twitter.com/TalkingHat/status/724764400981184512	Twitter for Android	401	0	1	April	17
23/03/2016	00:57:54	I am watching VSGC's Pokken tourney stream and my god people are bad at this game.	https://twitter.com/Lemur_kun/status/712443219888488448	TweetDeck	309	0	0	March	12
19/01/2016	00:58:01	Sir David Attenborough supports nine-year-old Lucy's fight to save Lemur Leaf Frog - Pet Gazette	https://twitter.com/JowchetPhyllis/status/689250426521276416	App Black Store		2	0	January	3
31/03/2016	00:58:06	OMG I WANT A PET LEMUR SOOO BAD	https://twitter.com/AnnaJasinski1/status/715342370955341825	Mobile Web (M5)	132	0	2	March	13
28/04/2016	00:58:18	My love lemur. twitter.com/rcperfectchaos…	https://twitter.com/My_my_my_Ramona/status/725489281788076032	Twitter Web Client	725	0	0	April	17
29/03/2016	00:58:21	@liz_the_lemur lulz noooope. Has to be just a hint of a smell, not huffing :)	https://twitter.com/beautyinfacts/status/714617659950632961	Twitter for Android	63	0	1	March	13
21/04/2016	00:58:22	@ephemelody my sona is NOT A LEMUR and i DONT CARE ABOUT PATS ILL BITE U	https://twitter.com/celestialtabris/status/722952584223334401	Twitter Web Client	839	0	1	April	16
21/04/2016	00:58:22	@ephemelody my sona is NOT A LEMUR and i DONT CARE ABOUT PATS ILL BITE U	https://twitter.com/celestialtabris/status/722952584223334401	Twitter Web Client	845	0	1	April	16
01/05/2016	00:58:38	@BillGates Please help support my Merial Scholars lemur and tenrec research in Madagascar! gofundme.com/madagascarlemu…	https://twitter.com/vlc0005dvm/status/726576527983411200	Twitter Web Client	388	0	0	May	18
18/01/2016	00:58:41	Has Dabuz ever won this matchup?	https://twitter.com/Lemur_kun/status/688888203126960128	TweetDeck		0	0	January	3
01/05/2016	00:58:51	@BillNye Please help support my Merial Scholars lemur and tenrec research in Madagascar! gofundme.com/madagascarlemu…	https://twitter.com/vlc0005dvm/status/726576585743147010	Twitter Web Client	388	0	0	May	18
04/03/2016	00:58:58	It's official I want a lemur	https://twitter.com/Alyssaaax_/status/705558115702349824	Twitter for iPhone	994	0	0	March	10
23/02/2016	00:58:59	@Aesdaishar @Lemur_kun You can also travel to people's castles with lvl 3 shops and buy from them, one per trip.	https://twitter.com/Redkrimson/status/701934243417554944	Twitter Web Client	163	0	0	February	8
18/03/2016	00:59:02	King Julien says "How long is it going to take for you to #FeelTheBern ?" #madagascar #HillNo #DumpTrump	https://twitter.com/ashwin_baindur/status/710631564221087746	Mobile Web (M5)	627	0	0	March	12
06/02/2016	00:59:04	Our fun Lemur who loves to play and will gives hours of entertainment has found her forever home tonight,... fb.me/4dYibzTUz	https://twitter.com/NCWLCatRescue/status/695773668463419392	Facebook	282	0	0	February	6
01/05/2016	00:59:11	@MrCianTwomey Please help support my Merial Scholars lemur and tenrec research in Madagascar! gofundme.com/madagascarlemu…	https://twitter.com/vlc0005dvm/status/726576667402067968	Twitter Web Client	388	0	0	May	18
24/02/2016	00:59:20	@josefcd904 @mechtroid if it's the other way around it isn't bad. res is what I'd want on a Wyvern Rider, but I'd probably go magic downside	https://twitter.com/Lemur_kun/status/702296719552339970	TweetDeck	287	0	0	February	8
27/03/2016	00:59:21	@Shmokeeyes keep workin bruh I see that progress	https://twitter.com/KingJulien_/status/713893134590062592	Twitter Web Client	939	0	1	March	13
04/05/2016	00:59:24	@p__78 おお…かわゆいなや。見とれてしまって全然聞いてなかった。何か言ったか？	https://twitter.com/king_sw_julien/status/727663885738598403	twittbot.net	52	0	0	May	18
09/02/2016	00:59:27	@bops3_lemur ii to the team my user is Zynology i will be on in a little bit	https://twitter.com/Zynil_/status/696860928898428930	Twitter Web Client	265	0	0	February	6
09/02/2016	00:59:32	@Zynil_ @bops3_lemur @GetTheGunny I don't have creds	https://twitter.com/__ExPo__/status/696860949463097344	Twitter for iPhone	231	0	0	February	6
02/02/2016	00:59:35	@TagKangaroo @Forev_Amore @Mikey_Lemur I'm too good to have a regular name~ Ruly goof~ :V	https://twitter.com/DAAS1302/status/694324247452192768	Twitter Web Client		0	1	February	5
18/03/2016	00:59:40	@Know is this the animal everyone fears in Madagascar (the movie)? #kingjulien	https://twitter.com/shequixote/status/710631725832019968	Twitter for iPhone	253	0	0	March	12
04/03/2016	00:59:48	dude @hiitaylorblake 's lemur is so fucking cute i want one 	https://twitter.com/allisonamberrr/status/705558325824352256	Twitter for iPhone	197	5	18	March	10
16/04/2016	00:59:49	I used to think that being jailed as a young man was a low point in my life. I now think it necessary experience in the shaping of me.	https://twitter.com/lemur_dad/status/721141009074130948	Twitter for Android	230	0	2	April	16
01/05/2016	00:59:55	@CapnDesDes Please help support my Merial Scholars lemur and tenrec research in Madagascar! gofundme.com/madagascarlemu…	https://twitter.com/vlc0005dvm/status/726576854375763968	Twitter Web Client	388	0	0	May	18
09/02/2016	00:59:55	@__ExPo__ @bops3_lemur @GetTheGunny he has creds covered i believe	https://twitter.com/Zynil_/status/696861045835563008	Twitter Web Client	265	0	0	February	6
20/04/2016	01:00:01	FYI females are on the top of the lemur hierarchy. Read more ➡ tumblr.co/6014BYhjK https://t.co/D3ZzSViyV6	https://twitter.com/tumblr/status/722590609488375808	Sprinklr	2261528	25	126	April	16
08/04/2016	01:00:22	King Julien is my new favourite show, A+ no competition	https://twitter.com/lindsvdw/status/718242046297907200	Twitter for iPhone	149	0	2	April	15
21/01/2016	01:00:23	I want to buy a ring tailed lemur more than anything	https://twitter.com/Coulter__/status/689975797696839681	Twitter for iPhone		0	0	January	3
01/05/2016	01:00:25	@mattihixson Please help support my Merial Scholars lemur and tenrec research in Madagascar! gofundme.com/madagascarlemu…	https://twitter.com/vlc0005dvm/status/726576977709260800	Twitter Web Client	388	0	0	May	18
25/03/2016	01:00:26	@gerardway Good evening to you. My phone tried to change this to goose. You can have a goose evening, too, if that makes ya happy.	https://twitter.com/fez_lemur/status/713168630893006848	Twitter for Android	234	0	0	March	13
03/03/2016	01:00:30	.@LeoDiCaprio wants to save Earth. We're saving lemurs. Who thinks Leo should visit his namesake lemur? #Oscars https://t.co/L521KMMrEs	https://twitter.com/DukeLemurCenter/status/705196117529481217	TweetDeck	5558	8	27	March	9
01/05/2016	01:00:43	@JeffreeStar Please help support my Merial Scholars lemur and tenrec research in Madagascar! gofundme.com/madagascarlemu…	https://twitter.com/vlc0005dvm/status/726577053244493824	Twitter Web Client	388	0	0	May	18
08/04/2016	01:00:52	I want a lemur	https://twitter.com/emmaparker22/status/718242171145580545	Twitter for iPhone	755	0	0	April	15
01/05/2016	01:00:58	@snooki Please help support my Merial Scholars lemur and tenrec research in Madagascar! gofundme.com/madagascarlemu…	https://twitter.com/vlc0005dvm/status/726577115966136320	Twitter Web Client	388	0	0	May	18
01/05/2016	01:01:05	@wwwbigbaldhead Please help support my Merial Scholars lemur and tenrec research in Madagascar! gofundme.com/madagascarlemu…	https://twitter.com/vlc0005dvm/status/726577147545042944	Twitter Web Client	388	0	0	May	18
01/04/2016	01:01:14	@gerardway My daughter chose Andy Warhol for Night of the Notables. Thought you would dig it https://t.co/gDeTBLgkDA	https://twitter.com/fez_lemur/status/715705547408941058	Twitter for Android	241	1	19	April	14
22/04/2016	01:01:14	VIDEO: Baby Lemurs Have Arrived at the Bronx Zoo (via @NewsfusionApps #NYC #News) dnainfo.com/new-york/20160…	https://twitter.com/bashrtahr1990/status/723315691873550337	Twitter for iPad	153	0	0	April	17
01/05/2016	01:01:15	@falloutboy Please help support my Merial Scholars lemur and tenrec research in Madagascar! gofundme.com/madagascarlemu…	https://twitter.com/vlc0005dvm/status/726577186724036609	Twitter Web Client	388	0	0	May	18
13/04/2016	01:01:18	@liz_the_lemur @archive_ninja Well, and it's not like I have anybody to impress. Dunno why I'm leaning toward pretension this evening.	https://twitter.com/figwiggin/status/720054220192231424	Twitter for iPhone	739	0	1	April	15
06/04/2016	01:01:21	Cause these hoes out rn I really need you and I dont even know why girl but I believe in you	https://twitter.com/KingJulien_/status/717517517564956672	Twitter Web Client	951	1	2	April	14
09/04/2016	01:01:26	@gerardway you will have a gorgeous view of Mount Saint Helens Mount Rainier and Mount Baker	https://twitter.com/fez_lemur/status/718604702376534017	Twitter for Android	250	0	0	April	15
01/05/2016	01:01:34	@Kellinquinn Please help support my Merial Scholars lemur and tenrec research in Madagascar! gofundme.com/madagascarlemu…	https://twitter.com/vlc0005dvm/status/726577266466107392	Twitter Web Client	388	0	0	May	18
27/01/2016	01:01:37	I voted for @OscarsHseries in the #ShortyAwards because they're my favorite internet human shortyawards.com/8th/oscars-hot…	https://twitter.com/lemur_original/status/692150432681041920	Mobile Web	12	0	1	January	4
01/05/2016	01:01:42	@rickygervais Please help support my Merial Scholars lemur and tenrec research in Madagascar! gofundme.com/madagascarlemu…	https://twitter.com/vlc0005dvm/status/726577302813970432	Twitter Web Client	388	0	0	May	18
06/04/2016	01:01:44	@KingJulien_ Wise words from Gucci	https://twitter.com/KingJulien_/status/717517611781660672	Twitter Web Client	951	0	0	April	14
31/03/2016	01:01:44	@NeelyAnneMann I want a lemur to jump on me	https://twitter.com/buffymann/status/715343286882476032	Twitter for iPhone	986	0	1	March	13
01/05/2016	01:01:51	@RonnieRadke Please help support my Merial Scholars lemur and tenrec research in Madagascar! gofundme.com/madagascarlemu…	https://twitter.com/vlc0005dvm/status/726577338088050688	Twitter Web Client	388	0	0	May	18
07/03/2016	01:01:55	asked some pals what my fursona wd be n got mouse, giraffe, owl, &amp; lemur, from which i can find no discernible theme. what does this mean	https://twitter.com/peppperonnie/status/706646023255425025	Twitter Web Client	51	0	1	March	10
01/05/2016	01:02:03	@SethMacFarlane Please help support my Merial Scholars lemur and tenrec research in Madagascar! gofundme.com/madagascarlemu…	https://twitter.com/vlc0005dvm/status/726577387606003712	Twitter Web Client	388	0	0	May	18
14/02/2016	01:02:04	If you dont feel like your racing against time then your just living for the moment	https://twitter.com/KingJulien_/status/698673529751887872	Twitter Web Client	915	0	0	February	7
14/02/2016	01:02:04	If you dont feel like your racing against time then your just living for the moment	https://twitter.com/KingJulien_/status/698673529751887872	Twitter Web Client	919	0	0	February	7
01/05/2016	01:02:11	@theseanhayes Please help support my Merial Scholars lemur and tenrec research in Madagascar! gofundme.com/madagascarlemu…	https://twitter.com/vlc0005dvm/status/726577424956272640	Twitter Web Client	388	0	0	May	18
18/02/2016	01:02:19	i'm watching a documentary about lemurs in my bio anthropology class and all i can think about is zoboomafoo	https://twitter.com/HannaCrowley/status/700123141054423040	Twitter Web Client	182	0	5	February	7
31/01/2016	01:02:19	I hate when my dog wakes me up from a nice ass nap	https://twitter.com/Tyler_lemur/status/693600162489462785	Twitter for iPhone	293	0	1	January	5
01/05/2016	01:02:20	@Sethrogen Please help support my Merial Scholars lemur and tenrec research in Madagascar! gofundme.com/madagascarlemu…	https://twitter.com/vlc0005dvm/status/726577461656444928	Twitter Web Client	388	0	0	May	18
26/01/2016	01:02:28	This boy just told me to buy a lemur and Mae him bob 	https://twitter.com/cubanaprincess7/status/691788261291921408	Twitter for iPhone	325	0	0	January	4
27/03/2016	01:02:33	@KingJulien_  good looks Bruh . I'm jus tryna keep moving forward ✊	https://twitter.com/Shmokeeyes/status/713893938952855554	Twitter for iPhone	886	1	1	March	13
06/03/2016	01:02:35	@calcutielator I would rather live alone with 50 lemurs and have lava poured onto my ass everyday while I sing fifth harmony	https://twitter.com/outerspcevocaIs/status/706283803560550400	Twitter for iPhone	2135	0	1	March	10
01/04/2016	01:02:43	I just deadass seen a lemur get high on millipede juice on my TV	https://twitter.com/r0bberyandfraud/status/715705919737368577	Twitter for iPhone	237	0	1	April	14
01/05/2016	01:02:52	@brendonurie Please help support my Merial Scholars lemur and tenrec research in Madagascar! gofundme.com/madagascarlemu…	https://twitter.com/vlc0005dvm/status/726577596994035712	Twitter Web Client	388	0	0	May	18
18/02/2016	01:02:53	@ZEENxCE King Julien	https://twitter.com/Theyyylovekyle/status/700123285560754176	Twitter for iPhone	25	0	0	February	7
24/02/2016	01:02:53	@Lemur_kun a stat so as to pretty much guarantee double hits at 100%, and yeah, enemies do have much more skill in this game.	https://twitter.com/Aesdaishar/status/702297612884557824	Twitter Web Client	236	0	0	February	8
10/01/2016	01:03:00	I want a pet lemur...	https://twitter.com/StephiLeigh11/status/685990189840396293	Twitter for iPhone		0	0	January	2
15/04/2016	01:03:03	@OpTic_Crimsix those are lemurs smh, you have definitely seen Madagascar too	https://twitter.com/Bergal24/status/720779435486498816	Twitter for iPhone	268	0	0	April	16
30/04/2016	01:03:06	Lemur of Madagascar. Part of my VANISHED Series. For more visit my website at… instagram.com/p/BEziVO4qeUy/	https://twitter.com/BartelsPhoto/status/726215266212954112	Instagram	95	0	0	April	18
30/04/2016	01:03:06	Lemur of Madagascar. Part of my VANISHED Series. For more visit my website at… instagram.com/p/BEziVO4qeUy/	https://twitter.com/BartelsPhoto/status/726215266212954112	Instagram	97	0	0	April	18
23/03/2016	01:03:07	RNGesus has smiled upon me! via /r/MonsterHunter @Saucy__Lemur ift.tt/1PqfWSe	https://twitter.com/newz_MH/status/712444533380915201	IFTTT	146	0	0	March	12
22/03/2016	01:03:08	... but, I am glad my other lemur cousin ate that Velociraptor's eggs. #speciesist 	https://twitter.com/iwill4freedom/status/712082146521788416	Twitter for BlackBerry	880	0	0	March	12
29/04/2016	01:03:29	#tbt with my friend, the black-and-white ruffed lemur. He loves #apples and pooping. He gets me.… instagram.com/p/BEw9lGgGey3/	https://twitter.com/teenagemutantK/status/725852972849176576	Instagram	15	0	0	April	18
03/02/2016	01:03:34	Glad i pay tuition for my IT teacher to read me the textbook with an accent that sounds like the lemur from Madagascar	https://twitter.com/Morgan_Musto/status/694687640440999936	Twitter for iPhone	553	0	4	February	5
18/04/2016	01:03:44	Yuk gaes yg mau party bareng KingJulien, join mimin di MallTamanAnggrek! ditunggu yah tiada kesan tanpa kehadiranmu https://t.co/slHDyCuEuY	https://twitter.com/UseeTVcom/status/721866770466754560	Twitter for Android	40112	2	0	April	16
24/04/2016	01:03:46	Kids Pet and Communicate with Lemur - YouTube m.youtube.com/watch?time_con… ここかいてくれや(ポンポン	https://twitter.com/shonyan777/status/724041106292248578	ツイタマ for Android	508	0	0	April	17
21/04/2016	01:03:52	A lemur after my own heart fb.me/5utkUfz6O	https://twitter.com/VeganGuineaPig/status/722953966213054464	Facebook	2705	0	0	April	16
01/04/2016	01:03:56	My dick would look so big in that tiny hand. And don't get me started about the lemurs. @Thesolardude https://t.co/28ys3S7eq7	https://twitter.com/CjornHoulio/status/715706228282953728	Twitter for Android	266	0	5	April	14
24/03/2016	01:04:02	Rare lemur found in Calif. backyard likely part of illegal animal trade - CBS News	https://twitter.com/JudyCoo27857947/status/712807150503010304	Mypginfo	28	0	0	March	12
19/03/2016	01:04:04	Survival Of Endangered Lemurs Threatened By Illegal Pet Trade In Madagascar - Eurasia Review	https://twitter.com/JudithGainsford/status/710995220738011136	App Black Store	25	0	0	March	12
19/03/2016	01:04:04	Survival Of Endangered Lemurs Threatened By Illegal Pet Trade In Madagascar - Eurasia Review	https://twitter.com/JudithGainsford/status/710995220738011136	App Black Store	25	0	0	March	12
19/03/2016	01:04:04	Survival Of Endangered Lemurs Threatened By Illegal Pet Trade In Madagascar - Eurasia Review	https://twitter.com/JudithGainsford/status/710995220738011136	App Black Store	26	0	0	March	12
19/03/2016	01:04:04	Survival Of Endangered Lemurs Threatened By Illegal Pet Trade In Madagascar - Eurasia Review	https://twitter.com/JudithGainsford/status/710995220738011136	App Black Store	26	0	0	March	12
01/05/2016	01:04:09	@RayWJ Please help support my Merial Scholars lemur and tenrec research in Madagascar! gofundme.com/madagascarlemu…	https://twitter.com/vlc0005dvm/status/726577917258547200	Twitter Web Client	388	0	0	May	18
14/04/2016	01:04:09	@BentButterfly1 @JanuarySky_ @JAZZ5JAZZ @Raven052 @krissii123 @fez_lemur @Pinkypeas I love this shoot (I want to steal his jacket hehe)	https://twitter.com/luvfromamy/status/720417325116055557	Twitter Web Client	586	0	6	April	15
19/04/2016	01:04:09	Part of me wants to grow my hair out to my knees and the other part wants to chop it to my chin	https://twitter.com/neener_lemur/status/722229263391420416	Twitter for iPhone	80	0	2	April	16
24/04/2016	01:04:09	I want a lemur	https://twitter.com/the_druster_/status/724041203293933568	Twitter for iPhone	702	0	0	April	17
27/03/2016	01:04:16	@liz_the_lemur ONE Of My Friends DOES Cowboy by Kid Rock (I just let my phone have its way with the capitalization)	https://twitter.com/TalkingHat/status/713894370982793217	Twitter for Android	387	0	1	March	13
01/05/2016	01:04:20	@LilTunechi Please help support my Merial Scholars lemur and tenrec research in Madagascar! gofundme.com/madagascarlemu…	https://twitter.com/vlc0005dvm/status/726577964985503745	Twitter Web Client	388	0	0	May	18
24/02/2016	01:04:27	@Lemur_kun *asking if the class that has exclusive access to Sol is tanky* (Mercs are very powerful, but you don't get any in Hosido)	https://twitter.com/Aesdaishar/status/702298005802762241	Twitter Web Client	236	0	0	February	8
21/04/2016	01:04:34	This silly lemur demands more petting! You can pet lemurs in Alabama at the Alabama Gulf Coast Zoo!... fb.me/28PEUgta8	https://twitter.com/FreshAirFamily/status/722954142755512321	Facebook	603	0	0	April	16
01/05/2016	01:04:38	@zachbraff Please help support my Merial Scholars lemur and tenrec research in Madagascar! gofundme.com/madagascarlemu…	https://twitter.com/vlc0005dvm/status/726578037849001984	Twitter Web Client	388	0	0	May	18
27/03/2016	01:04:45	Watching Mago or Justing Wongg play Karin is probably my new favorite thing ever.	https://twitter.com/Lemur_kun/status/713894493729251328	Twitter for Android	314	0	0	March	13
01/02/2016	01:04:56	Lémur de Cola Anillada o como decían los niños: El Rey Julien de Madagascar … instagram.com/p/BBOXygOCwj1/	https://twitter.com/joelabonia/status/693963206725795840	Instagram		0	0	February	5
22/01/2016	01:04:56	Kirstie Alley: 'I Need a Man Who Loves Monkeys!' people.com/article/kirsti… via @People	https://twitter.com/JosephRodolfoEn/status/690339327235231744	Twitter Web Client		0	0	January	4
10/03/2016	01:05:02	Cancun Update: A lemur sat on my head	https://twitter.com/YoungKrispee/status/707733969538650112	Twitter for iPhone	392	0	5	March	10
05/05/2016	01:05:09	@catkthompson Could you add a Lemur to the list? I want one of those!	https://twitter.com/SHLPRK/status/728027720890908672	Twitter for iPhone	106	0	0	May	18
24/02/2016	01:05:13	@Aesdaishar I'm restarting and making my avatar either a merc or something evolving to great knight	https://twitter.com/Lemur_kun/status/702298199239892992	TweetDeck	287	0	0	February	8
21/03/2016	01:05:16	"I remember what to do, we have to remove his shoes."—Socrates the rat "Why?"—Skittles the lemur "So we can re-boot him."—Socrates #acus2016	https://twitter.com/a2macgeek/status/711720294738763778	Janetter for Mac	96	0	1	March	12
18/04/2016	01:05:19	Watching #GoodWitch with my boyfriend's great grandmother. Enjoying it!	https://twitter.com/Lil_Lemur/status/721867169294716928	Twitter for Android	72	0	0	April	16
20/04/2016	01:05:29	@WildKrattsOffic I'm could have the creature power of lemurs or Giant Panda. #PBSoutdoors	https://twitter.com/wandreyph/status/722591986927210496	Twitter for Windows Phone	199	0	0	April	16
03/01/2016	01:05:30	I have some good photies of the grun at Edinburgh Zoo after getting chased by lemurs I may post one day	https://twitter.com/Cornelius_TD/status/683454103255650304	Twitter for Android		0	0	January	1
11/02/2016	01:05:39	@liz_the_lemur My own experience with room service is limited but I don't think they have a dining room and I want to treat myself.	https://twitter.com/logicbutton/status/697587267024498688	Twitter Web Client	469	0	1	February	6
06/02/2016	01:05:46	I finally have a good Marth clone in Corrin and I'm just playing freaking Bayonetta	https://twitter.com/Lemur_kun/status/695775356683481088	TweetDeck	285	0	0	February	6
13/04/2016	01:05:46	A big Lemur Love Thank You to our friend Raymond Vagell for hosting 'Ask A Lemur Researcher' Today!! It was... fb.me/2As6Q6DSs	https://twitter.com/Lemur_Love/status/720055343729025025	Facebook	717	0	1	April	15
18/02/2016	01:05:55	I make a perfect King Julien https://t.co/5juLrecUT2	https://twitter.com/iamskyler700/status/700124049825882112	Twitter for iPhone	115	0	0	February	7
26/03/2016	01:05:56	I want 12 cats, 6 corgi's, 20 pigs, 4 rats, and a lemur.	https://twitter.com/_brodeeee/status/713532402098774017	Twitter for iPhone	450	0	3	March	13
01/05/2016	01:06:01	@TheEllenShow Please help support my Merial Scholars lemur and tenrec research in Madagascar! gofundme.com/madagascarlemu…	https://twitter.com/vlc0005dvm/status/726578389478440960	Twitter Web Client	388	0	0	May	18
19/03/2016	01:06:02	Survival Of Endangered Lemurs Threatened By Illegal Pet Trade In Madagascar - Eurasia Review	https://twitter.com/JillJanner/status/710995712016826372	My test acc	42	0	0	March	12
19/03/2016	01:06:02	Survival Of Endangered Lemurs Threatened By Illegal Pet Trade In Madagascar - Eurasia Review	https://twitter.com/JillJanner/status/710995712016826372	My test acc	42	0	0	March	12
19/03/2016	01:06:02	Survival Of Endangered Lemurs Threatened By Illegal Pet Trade In Madagascar - Eurasia Review	https://twitter.com/JillJanner/status/710995712016826372	My test acc	46	0	0	March	12
19/03/2016	01:06:02	Survival Of Endangered Lemurs Threatened By Illegal Pet Trade In Madagascar - Eurasia Review	https://twitter.com/JillJanner/status/710995712016826372	My test acc	46	0	0	March	12
20/04/2016	01:06:14	#NowPlaying Test sparks a taser rod. "Hmm, no monkeys around. Guess a lemur will have to do." youtu.be/CnVf1ZoCJSo	https://twitter.com/CDR_Hill/status/722592177138741248	Twitter for Android	77	0	0	April	16
01/05/2016	01:06:16	@edsheeran Please help support my Merial Scholars lemur and tenrec research in Madagascar! gofundme.com/madagascarlemu…	https://twitter.com/vlc0005dvm/status/726578449440190464	Twitter Web Client	388	0	0	May	18
08/04/2016	01:06:20	@IBexWeBex I have a lemur onesie I'd gladly donate to making this a reality	https://twitter.com/TheUniqueNerd/status/718243545572843520	Twitter for iPad	2345	0	5	April	15
03/03/2016	01:06:24	Yo de chiquita me la pasaba viendo Pinky dinky doo, Bob el constructor, Charlie y Lola, Zoboomafo, Cliford y Los Cubitos Du Bi Du	https://twitter.com/_iUnaaMas/status/705197601126293504	Twitter Web Client	824	1	2	March	9
10/01/2016	01:06:36	Lemur huh? It appears I have some competition...	https://twitter.com/Christophe_bot/status/685991094337712128	twittbot.net		0	0	January	2
26/02/2016	01:06:36	@liz_the_lemur no, my mom was laughing at me the entire time They taste fine though	https://twitter.com/lizbizfizz/status/703023323177857024	Twitter for iPhone	344	0	1	February	9
01/05/2016	01:06:39	@Oprah Please help support my Merial Scholars lemur and tenrec research in Madagascar! gofundme.com/madagascarlemu…	https://twitter.com/vlc0005dvm/status/726578547612082177	Twitter Web Client	388	1	0	May	18
12/04/2016	01:06:41	Lemur huh? It appears I have some competition...	https://twitter.com/Christophe_bot/status/719693186260533248	twittbot.net	318	0	0	April	15
19/04/2016	01:06:48	scientist have discovered three new species of mouse lemurs #science #idontneedtoknowthis	https://twitter.com/guccipeach1/status/722229930398908416	Twitter for iPhone	185	0	1	April	16
02/03/2016	01:06:53	@FvckRandy you don't want to see me succeed huh	https://twitter.com/__Kingjulien/status/704835333104529408	Twitter for iPhone	1069	0	1	March	9
08/04/2016	01:06:55	@PanForCooking @liz_the_lemur if my parents had followed this trend i'd be Marbtha and my sister would be Alibon	https://twitter.com/GrumpyinBoston/status/718243692075683840	Twitter Web Client	520	0	2	April	15
22/03/2016	01:07:19	@Krazy_Lemur our	https://twitter.com/taylor_0519/status/712083199468253184	Twitter for iPhone	323	0	0	March	12
28/04/2016	01:07:29	Reasons why today was great: -I got to pet a lemur -our wholly thread sweatshirts came in -I found a date to formal	https://twitter.com/mollienotmolly/status/725491591574638592	Twitter for iPhone	631	0	6	April	17
22/01/2016	01:07:32	@hoyennoticias es igualita al Rey Julien, el lemur de Madagascar!  solo que el monito ese es mucho mas buena gente! Bandida!	https://twitter.com/martabsanchez/status/690339983689932804	Twitter for Android		0	0	January	4
05/02/2016	01:07:33	Thanks Lemur Gear for my RFID-Blocking Wallet! #LemurGear instagram.com/p/BBYrRJFikOu/	https://twitter.com/LadiiJay100/status/695413419369848835	Instagram	10001	0	0	February	6
22/04/2016	01:07:37	#Buy #Organic #Coffee #help #support #Documentary on #Madagascar's #Lemurs &amp; #Rainforests: ebay.com/itm/-/18210127… https://t.co/wKUMz4viOt	https://twitter.com/DDragiewicz/status/723317301655789569	Twitter Web Client	180	0	0	April	17
27/04/2016	01:07:37	@no_anions @SueTaylor_ @HodgenJh @OfficialRMT @chicchipytRMT King Julien from the animation 'Madagascar'  https://t.co/sCYxff4rQV	https://twitter.com/kaizar_langit/status/725129239054278656	Twitter for Android	321	0	1	April	17
21/02/2016	01:07:49	I can't believe someone brought a lemur into my work  https://t.co/AZfbz7uEIA	https://twitter.com/ventijess/status/701211691095298050	Twitter for iPhone	706	0	1	February	8
27/03/2016	01:07:58	Focused on changing a bettering myself dont see why people like to stay the same complacency leads to no progress	https://twitter.com/KingJulien_/status/713895305398214656	Twitter Web Client	947	1	2	March	13
21/04/2016	01:07:59	Ha! This lemur knows what it wants and isn't afraid to tell you.  #touchmethere bit.ly/1piNNXG	https://twitter.com/Terrysagirl/status/722955005032960000	TweetDeck	2003	0	0	April	16
12/03/2016	01:08:02	Survival Of Endangered Lemurs Threatened By Illegal Pet Trade In Madagascar - Eurasia Review	https://twitter.com/CherylTorringt1/status/708459502178279424	App Black Store	78	1	0	March	11
12/03/2016	01:08:02	Survival Of Endangered Lemurs Threatened By Illegal Pet Trade In Madagascar - Eurasia Review	https://twitter.com/CherylTorringt1/status/708459502178279424	App Black Store	78	1	0	March	11
24/01/2016	01:08:09	This has literally been the longest work week. I'm so worn out. 	https://twitter.com/Krazy_Lemur/status/691064911892340736	Twitter for iPhone		0	0	January	4
24/02/2016	01:08:21	@Lemur_kun they want to keep you on your toes. That being said, Heroes are great because they're bulky and sustain for years. The one thing	https://twitter.com/Aesdaishar/status/702298988842713088	Twitter Web Client	236	0	0	February	8
03/04/2016	01:08:22	@king_sw_julien (^_^;)＼(･_･) ｵｲｵｲジュリアンw	https://twitter.com/penguins3030/status/716432118612492289	Twitter for Android	247	0	0	April	14
16/04/2016	01:08:27	Love my dogs. Loyal and wonderful companions. https://t.co/LBR1Q6ipQN	https://twitter.com/lemur_dad/status/721143180767289344	Twitter for Android	230	0	0	April	16
06/05/2016	01:08:31	Nano Blocks Lemur I just finished putting together for my daughter. instagram.com/p/BFC_uCjTVUJ/	https://twitter.com/pixiewings/status/728390956144201732	Instagram	748	0	0	May	19
13/04/2016	01:08:31	 MEU DEUS OLHA EU, SDDS DE VER ZOBOOMAFO @Laurinhabb120 twitter.com/harmoniavril/s…	https://twitter.com/brunasro_/status/720056035977916417	Twitter for iPhone	676	0	1	April	15
21/03/2016	01:08:50	"I'm not sure (the Captain) has much in the way of rings." — GM "Does he have hands?" — April the lemur (Familiars) #acus2016 #ambercon	https://twitter.com/a2macgeek/status/711721194689531904	Janetter for Mac	96	0	0	March	12
01/05/2016	01:09:04	@jtimberlake Please help support my Merial Scholars lemur and tenrec research in Madagascar! gofundme.com/madagascarlemu…	https://twitter.com/vlc0005dvm/status/726579155169628160	Twitter Web Client	388	0	0	May	18
17/03/2016	01:09:17	Today was my #AmericanOdysseyPt2; my trad visit to the @DukeLemurCenter. #Lemurs, #sifakas &amp; Loriots, I mean lorises https://t.co/xvxXuJBzds	https://twitter.com/Gurdur/status/710271756150263808	Twitter Web Client	4054	0	5	March	11
30/01/2016	01:09:18	@Jangleton YES. We'd bring our lemurs/woolly monkeys and be quiet because, frankly, there's no need to disturb the animals.	https://twitter.com/PaolaOeste/status/693239530057506816	Echofon	1313	0	1	January	5
03/04/2016	01:09:24	@penguins3030 penguinslove(ぺんちゃん)！ワシも呼んでみただけ！	https://twitter.com/king_sw_julien/status/716432380169363458	twittbot.net	30	0	0	April	14
01/05/2016	01:09:27	@britneyspears Please help support my Merial Scholars lemur and tenrec research in Madagascar! gofundme.com/madagascarlemu…	https://twitter.com/vlc0005dvm/status/726579253530230784	Twitter Web Client	388	0	0	May	18
23/03/2016	01:09:32	I am imagining what a Suicune mirror would look like and my god I feel mildly sick just thinking about it.	https://twitter.com/Lemur_kun/status/712446144618569729	TweetDeck	309	0	0	March	12
19/03/2016	01:09:34	Hotels Offer a Wide-Eyed Amenity: Lemurs - National Geographic apple.news/AJAVHf2xMTY6ik…	https://twitter.com/LenoraWoidyla/status/710996601687425024	Twitter for iPhone	145	0	0	March	12
19/03/2016	01:09:34	Hotels Offer a Wide-Eyed Amenity: Lemurs - National Geographic apple.news/AJAVHf2xMTY6ik…	https://twitter.com/LenoraWoidyla/status/710996601687425024	Twitter for iPhone	141	0	0	March	12
01/05/2016	01:09:36	@KevinHart4real Please help support my Merial Scholars lemur and tenrec research in Madagascar! gofundme.com/madagascarlemu…	https://twitter.com/vlc0005dvm/status/726579287957094400	Twitter Web Client	388	0	0	May	18
23/02/2016	01:09:47	@RiverVR where's the write-in vote... WANT LEMURS	https://twitter.com/auradeluxe/status/701936962916122624	Twitter Web Client	3100	1	2	February	8
19/04/2016	01:10:00	@neilhimself @jenn2enns My kids had that puzzle too! Totally posessed.	https://twitter.com/fez_lemur/status/722230735218708481	Twitter for Android	266	0	0	April	16
31/01/2016	01:10:12	Ben Simmons needs to be more aggressive like wtf	https://twitter.com/Tyler_lemur/status/693602143157272576	Twitter for iPhone	293	1	0	January	5
09/04/2016	01:10:15	Ah, the sensation of sunlight warming one's belly fur trib.al/wVDE600 https://t.co/qXsl54cgxQ	https://twitter.com/atlasobscura/status/718606920140132354	SocialFlow	83117	23	39	April	15
11/02/2016	01:10:33	@liz_the_lemur thanks. I went to the gym this morning which was a good reminder that I've changed the composition of my body.	https://twitter.com/jdotsett/status/697588500607148032	Twitter for Android	280	0	2	February	6
04/05/2016	01:10:47	@lemur_dreamur then we have every right to generalize then as being the hypocritical, disrespectful, childish asshats that they are	https://twitter.com/lemur_dreamur/status/727666749928153089	Twitter for iPhone	64	0	0	May	18
25/03/2016	01:10:48	@QUAnthropology oh boy. This is serious now!! We want those lemur puffs!!!	https://twitter.com/lynnepithecus/status/713171238567292928	Twitter for iPhone	68	0	1	March	13
27/03/2016	01:10:49	anyway my lemur lookin bby is cute https://t.co/9GQBEXE7py	https://twitter.com/newflameniaz/status/713896019138752513	Twitter for iPhone	2060	0	0	March	13
21/04/2016	01:10:52	I ain't got time for u discombobulated, bummy ass, Belgian waffle built, bottom of the barrel, garbage juice trash bag ass bitches	https://twitter.com/KingJulien___/status/722955730874150912	Twitter for iPhone	123	0	0	April	16
18/04/2016	01:11:02	Yang mau join party bareng king julien plus mimin plus mimin @UseeTVcom yuk merapat ke mall taman anggrek yah https://t.co/VQFNaQbRxM	https://twitter.com/UseeTV_IPTV/status/721868608662413314	Twitter for Android	2971	1	1	April	16
30/04/2016	01:11:09	@liz_the_lemur I have two and a half in mind, one of which would need an original design, eeh	https://twitter.com/keepthemuse/status/726217290694463488	Twitter for iPhone	1432	0	0	April	18
30/04/2016	01:11:09	@liz_the_lemur I have two and a half in mind, one of which would need an original design, eeh	https://twitter.com/keepthemuse/status/726217290694463488	Twitter for iPhone	1433	0	0	April	18
27/01/2016	01:11:10	@ChuckWendig OMG THAT'S WHY MY VERSION OF THAT RECIPE DIDN'T TURN OUT. I read "femur" and not "lemur."	https://twitter.com/philmargolies/status/692152836080140288	Twitter Web Client	299	0	0	January	4
14/04/2016	01:11:12	@kateleth What's wrong with it? Can you try fixing it? My solution to everything is add bitters.	https://twitter.com/fez_lemur/status/720419100292284417	Twitter for Android	266	0	0	April	15
27/03/2016	01:11:15	My lemur :') pic.twitter.com/4uhtolmxck	https://twitter.com/theloveulost/status/713896129822330880	Twitter for iPhone	4720	0	0	March	13
07/02/2016	01:11:21	on my way to the land of lemurs. #madagascar #lawsofthejungle instagram.com/p/BBd1TFooc4Q/	https://twitter.com/munchie86/status/696139150555287552	Instagram	49	0	1	February	6
26/04/2016	01:11:21	@samkalidi I think my ex-girlfriend may have been a disguised lemur.	https://twitter.com/GenXtremist/status/724767790716985348	Twitter Web Client	2343	0	4	April	17
28/04/2016	01:11:21	Just found out Zoboomafoo died in 2014. One of my favorite shows as a kid, rip og lemur	https://twitter.com/tyrrific_/status/725492567870193664	Twitter for iPhone	323	0	5	April	17
10/02/2016	01:11:26	My stepdaughter brings me impossibly wrapped notes. Sometimes they are requests. I think this means "draw lemur." https://t.co/3iN7KnP5NZ	https://twitter.com/EthanVanSciver/status/697226334825795584	Twitter for iPhone	7747	0	12	February	6
27/01/2016	01:11:27	11 people followed me and 3 people unfollowed me // automatically checked by fllwrs.com	https://twitter.com/KingJulien_/status/692152908041850881	fllwrs		0	0	January	4
27/04/2016	01:11:34	Excuse me, my college had a capybara, kangaroo, owl, and lemur on campus a couple weeks ago? The college I've not yet moved to. #Dammit	https://twitter.com/sathalia/status/725130231758073858	Twitter Web Client	679	0	4	April	17
15/01/2016	01:11:40	Women don't have dominance over men. Unless the woman is a lemur, then they have complete dominance over males ~Environmental Science	https://twitter.com/MaddoggMike24/status/687804308855853056	Twitter for iPhone		0	0	January	3
01/05/2016	01:11:49	@ParisHilton Please help support my Merial Scholars lemur and tenrec research in Madagascar! gofundme.com/madagascarlemu…	https://twitter.com/vlc0005dvm/status/726579846713860097	Twitter Web Client	388	0	0	May	18
02/04/2016	01:11:49	Even king julien know this. https://t.co/ZYHvSydaJv	https://twitter.com/Shahir90785749/status/716070599261609984	Twitter for BlackBerry®	0	0	0	April	14
24/03/2016	01:11:52	First meet with my bro https://t.co/Az5JoMtEWj	https://twitter.com/Tyler_lemur/status/712809122794635264	Twitter for iPhone	328	0	6	March	12
31/03/2016	01:12:01	Sylvester, my gender //fluid// slime buddy and Alec, my riddling lemur; and a doodle of a merfolk. https://t.co/M4P6pM8U0j	https://twitter.com/cafebat/status/715345873304035328	Twitter for iPhone	193	0	6	March	13
01/05/2016	01:12:05	@taylorswift13 Please help support my Merial Scholars lemur and tenrec research in Madagascar! gofundme.com/madagascarlemu…	https://twitter.com/vlc0005dvm/status/726579916096069632	Twitter Web Client	388	0	0	May	18
30/04/2016	01:12:07	@liz_the_lemur @keepthemuse fully agreed, I just got my first and it was not as bad as I thought it was going to be	https://twitter.com/Incog/status/726217535394177025	Twitter for Android	658	0	2	April	18
30/04/2016	01:12:07	@liz_the_lemur @keepthemuse fully agreed, I just got my first and it was not as bad as I thought it was going to be	https://twitter.com/Incog/status/726217535394177025	Twitter for Android	663	0	2	April	18
14/03/2016	01:12:30	REMEMBER THAT GOOBLEBERRY BITCH FROM ZOBOOMAFOO THAT'D NEVER LET ZOBOOMAFOO HAVE ANY GOOBLEBERRIES DURING LEMUR IN THE MIDDLE I HATE HIM	https://twitter.com/tmhjam/status/709185400279969792	Twitter for iPhone	4709	0	0	March	11
24/04/2016	01:12:40	yuk gaes ke mta , hari ini terakhir loh bisa ketemu king julien twitter.com/FebryMeuthia/s…	https://twitter.com/UseeTV_IPTV/status/724043344465154048	TweetDeck	2997	2	0	April	17
14/03/2016	01:12:58	REMEMBER THAT GOOBLEBERRY BITCH FROM ZOBOOMAFOO THAT'D NEVER LET ZOBOOMAFOO HAVE ANY GOOBLEBERRIES DURING LEMUR IN THE MIDDLE I HATE HIM	https://twitter.com/htmlsel/status/709185519951818752	Twitter for iPhone	146	0	2	March	11
24/04/2016	01:13:00	[9:11 PM] Lemur: Dropping My Balls ON CAM!	https://twitter.com/Uwilmod/status/724043430893117440	TweetDeck	472	0	0	April	17
18/01/2016	01:13:09	I love Void but FOW is playing like a fucking god. I don't think he has a chance.	https://twitter.com/Lemur_kun/status/688891842943971328	TweetDeck		0	0	January	3
17/03/2016	01:13:15	Because I really like #lemurs, sifakas &amp; lorises. At the @DukeLemurCenter today, my #AmericanOdysseyPt2: https://t.co/MycFu0dIam	https://twitter.com/Gurdur/status/710272755988504576	Twitter Web Client	4054	1	7	March	11
01/05/2016	01:13:23	@melissamccarthy Please help support my Merial Scholars lemur and tenrec research in Madagascar! gofundme.com/madagascarlemu…	https://twitter.com/vlc0005dvm/status/726580242920407040	Twitter Web Client	388	0	0	May	18
18/04/2016	01:13:24	king julien just slapped mort in the face and mort was like :///0	https://twitter.com/grandmayaoi/status/721869204085837824	Twitter Web Client	417	0	0	April	16
25/03/2016	01:13:28	Congrats to @FreddieWiedmann for your @DaytimeEmmys nom -"Outstanding Original Song" #TrueBromance #KingJulien @KrakowerGroup #composers	https://twitter.com/Hwood360/status/713171909626626048	Twitter Web Client	378	2	3	March	13
03/04/2016	01:13:29	@king_sw_julien ジュリアン可愛いなw	https://twitter.com/penguins3030/status/716433405777326080	Twitter for Android	247	0	0	April	14
07/02/2016	01:13:29	King Julien rules the world	https://twitter.com/leyrecastro/status/696139685933006849	Twitter for iPhone	436	0	0	February	6
07/03/2016	01:13:30	My spirit animal is Tyler, The Creator mixed with a lemur mixed with Eminem	https://twitter.com/delpdelpdelp/status/706648936879095808	Twitter for iPhone	398	0	1	March	10
28/03/2016	01:13:30	You guys my cat turned out to be a lemur https://t.co/XnROyQBCLU	https://twitter.com/AitorOdio/status/714259082346151936	Twitter for iPhone	30	0	0	March	13
26/04/2016	01:13:32	My gf is the human equivalent of this lemur twitter.com/samkalidi/stat…	https://twitter.com/EmberQuartz_mfc/status/724768341714415618	Twitter Web Client	2166	0	1	April	17
01/05/2016	01:13:33	@RebelWilson Please help support my Merial Scholars lemur and tenrec research in Madagascar! gofundme.com/madagascarlemu…	https://twitter.com/vlc0005dvm/status/726580283986874370	Twitter Web Client	388	0	0	May	18
18/01/2016	01:13:44	@jitka @AstridKitten76 Annnnndddd I've had my Nerd moment of the day, BIG TIME.	https://twitter.com/fez_lemur/status/688891993846448129	Twitter for Android	177	0	1	January	3
05/04/2016	01:13:46	@king_sw_julien おはよう	https://twitter.com/kaori91836/status/717158253356945409	Twitter for Android	103	0	0	April	14
22/04/2016	01:13:52	@GeekingOnMusic Do you ever ask anyone if the want pancakes the same after that? Seriously brilliant.	https://twitter.com/fez_lemur/status/723318873823412225	Twitter for Android	274	0	2	April	17
02/02/2016	01:13:55	Im looking up where to buy a ring tailed lemur	https://twitter.com/pumpkn_pi/status/694327854394392576	Twitter for Android	673	0	1	February	5
29/01/2016	01:13:58	:) "How sharper than a serpent's tooth to have an ungrateful lemur." twitter.com/talalona/statu…	https://twitter.com/GiseldelAmico/status/692878315737067520	Social Ad Center		0	0	January	5
20/02/2016	01:14:20	@rubeseatsinfo @yrpretendfriend @liz_the_lemur @avbeeeee @gyip This is relevant to my interests!! 	https://twitter.com/MsJinxie/status/700850942426480640	Twitter for iPhone	388	0	3	February	8
26/04/2016	01:14:28	What the move tonight	https://twitter.com/KingJulien_/status/724768576440262656	Mobile Web (M5)	952	0	0	April	17
23/02/2016	01:14:33	I think I'll stick to my original plan of going Malig Knight, at least on the Birthright run. With Conquest I might go Dark Knight.	https://twitter.com/Lemur_kun/status/701938159941193728	TweetDeck	287	0	0	February	8
20/01/2016	01:14:39	@swmohammedag every time i see a red bmw with black rims my mind just says "its moe"	https://twitter.com/Lemur_NG/status/689617000012746753	Twitter for Android	51	0	0	January	3
19/03/2016	01:14:43	Carson's on his way to Texas with my parents, and I'm stuck here  #takemewith	https://twitter.com/Krazy_Lemur/status/710997899363090432	Twitter for iPhone	165	0	1	March	12
28/02/2016	01:14:47	Things that happened today: a bird ate out of my hand, a lemur tried to poop on me, &amp; a tiger tried to decide if he wanted me for dinner	https://twitter.com/ohbreedom/status/703750160640180224	Twitter for iPhone	914	0	0	February	9
24/02/2016	01:14:54	@Aesdaishar I gave my ninja Felicia's Iron Knife to test and it works fine.	https://twitter.com/Lemur_kun/status/702300638437384192	TweetDeck	287	0	0	February	8
22/04/2016	01:14:57	This little Lemur sure knows how to let these little guys know what he wants!! This is just too cute!! fb.me/7J8H6vLky	https://twitter.com/heyjude331/status/723319146084204544	Facebook	704	0	0	April	17
22/04/2016	01:14:58	Dont stop scarthing king julien	https://twitter.com/aKj_____/status/723319149930278912	Twitter for iPhone	235	0	0	April	17
21/04/2016	01:15:02	Demanding lil lemur .. DaOne Bomani can I have one ?  fb.me/1dLr546yA	https://twitter.com/TheAveBar/status/722956778841894912	Facebook	283	0	0	April	16
18/01/2016	01:15:18	I usually root for Nairo and ZeRo but I kind of want Ranai to win this tournament tbh	https://twitter.com/Lemur_kun/status/688892385267466240	TweetDeck		0	0	January	3
04/02/2016	01:15:35	I CAN DO A SPOT-ON KING JULIEN IMPRESSIONS	https://twitter.com/dd0novan/status/695053049249816576	Twitter Web Client		0	0	February	5
14/02/2016	01:15:48	This little guy is so sweet. Chase you stole my heart ❣ #lemur… instagram.com/p/BBv3Xhzw9Or5…	https://twitter.com/JBetinaN/status/698676985426391041	Instagram	63	0	0	February	7
30/03/2016	01:15:51	@kiingbeau UHM NO. MAN. LOOK. KING JULIEN. THE LEMUR. MADAGASCAR.	https://twitter.com/okjulienok/status/714984452221341696	Twitter Web Client	28	0	0	March	13
03/03/2016	01:15:53	Miss my lil lemur pals rn!!! https://t.co/ldBQZqsFiq	https://twitter.com/melmccann34/status/705199986582007808	Twitter for iPhone	406	0	0	March	9
14/02/2016	01:15:56	I HAVE ANY BOARD. YOU GET BURSTED FOR 20 DAMAGE. HOORAH	https://twitter.com/Lemur_kun/status/698677016174919681	TweetDeck	285	0	0	February	7
14/02/2016	01:15:56	I HAVE ANY BOARD. YOU GET BURSTED FOR 20 DAMAGE. HOORAH	https://twitter.com/Lemur_kun/status/698677016174919681	TweetDeck	285	0	0	February	7
04/03/2016	01:15:59	@liz_the_lemur It looks like I only have it on my phone. Nothing for my iPad yet.	https://twitter.com/heilmistress/status/705562400838168576	Twitter for iPad	192	0	0	March	10
19/01/2016	01:16:03	Sir David Attenborough supports nine-year-old Lucy's fight to save Lemur Leaf Frog - Pet Gazette	https://twitter.com/JoanBlackwell18/status/689254962099056640	My test acc		1	0	January	3
25/01/2016	01:16:08	Love my #lemurs . &lt;3 #wild #wildlife #animals #animal #photooftheday #picoftheday #nomakeup… instagram.com/p/BA8XgoCDfrI/	https://twitter.com/KelliMModel/status/691429309404332033	Instagram	2505	0	3	January	4
01/05/2016	01:16:12	お泊まりズー？そんなのワシもう飽きた。だから今夜は君の家にお泊まりしたいな…	https://twitter.com/king_sw_julien/status/726580949815681024	twittbot.net	52	0	1	May	18
20/04/2016	01:16:13	My Dachshund does this! The title is "Lemur requires scratch his back" (sort of a bad automatic translation but... fb.me/2G4NX1TYt	https://twitter.com/SmartLeash/status/722594687530377216	Facebook	23	0	0	April	16
25/02/2016	01:16:14	*has legitimate argument about whether an animal is a lemur or raccoon*	https://twitter.com/Beckkamazinggg/status/702663359817248772	Twitter for iPhone	284	0	0	February	8
14/02/2016	01:16:19	Also I have all the best minions in the game because reasons	https://twitter.com/Lemur_kun/status/698677115080810496	TweetDeck	285	0	0	February	7
14/02/2016	01:16:19	Also I have all the best minions in the game because reasons	https://twitter.com/Lemur_kun/status/698677115080810496	TweetDeck	285	0	0	February	7
28/04/2016	01:16:19	All hail King Julien twitter.com/samkalidi/stat…	https://twitter.com/siiiimon_/status/725493817063792641	Twitter for Android	275	0	2	April	17
02/04/2016	01:16:21	傷ついとらんぞ！だってつよい子だもん…	https://twitter.com/king_sw_julien/status/716071739952750592	twittbot.net	30	1	1	April	14
03/05/2016	01:16:23	わかったか！だから誰も、キングの足に触ってはいかんのだ！	https://twitter.com/king_sw_julien/status/727305773567512577	twittbot.net	52	0	1	May	18
14/02/2016	01:16:23	@Lemur_kun idk how hearthstone has the capability of dealing with combo considering how little spell interaction there is.	https://twitter.com/Aesdaishar/status/698677130553618433	Twitter for Android	240	0	0	February	7
14/02/2016	01:16:23	@Lemur_kun idk how hearthstone has the capability of dealing with combo considering how little spell interaction there is.	https://twitter.com/Aesdaishar/status/698677130553618433	Twitter for Android	233	0	0	February	7
06/05/2016	01:16:28	モーリス！腹の虫を黙らせろ！なんでお前は腹ペコなのだ？	https://twitter.com/king_sw_julien/status/728392956474843137	twittbot.net	52	0	1	May	19
10/02/2016	01:16:46	@AstridKitten76 @gerardway Isn't it Superstar? I believe yes. Which would be my #1 Carpenter's choice.	https://twitter.com/fez_lemur/status/697227674977107969	Twitter for Android	191	1	1	February	6
15/02/2016	01:16:48	On my first day of work a Lemur scratched me, a monkey give me a hug, and a bobcat cuddle with me.. And I get paid to do this!	https://twitter.com/Jessjablonski15/status/699039624815968256	Twitter for Android	388	0	1	February	7
20/04/2016	01:16:49	もしもし？誰をハンマーで殴るって？	https://twitter.com/king_sw_julien/status/722594839762575360	twittbot.net	43	0	1	April	16
31/03/2016	01:17:05	@iblessall dont eat mr goodbar. He has a wife and kids to feed	https://twitter.com/Lemur_kun/status/715347148645212163	Twitter for Android	314	0	0	March	13
15/02/2016	01:17:10	@lemur_dreamur oh my god. he was replying to the girls paper. he has always said that love always wins. it's not connected to larry. damn.	https://twitter.com/baloolou/status/699039718114226177	Twitter for iPhone	928	0	0	February	7
06/02/2016	01:17:17	@zerojustice315 @Lemur_kun We will never have Jigglybuff https://t.co/VEf1HzlclT	https://twitter.com/CapriGenesis/status/695778255912247297	Twitter Web Client	141	0	0	February	6
04/05/2016	01:17:18	よし！いくぞいくぞ！ワシが欲しいのはな…あー…インラインローラースケート！	https://twitter.com/king_sw_julien/status/727668391964643328	twittbot.net	52	0	0	May	18
25/01/2016	01:17:21	TIL @Grimezsz and I have the same birthday. In all fairness it is a common badass day to have a birthday. continue to wreck havoc lady~	https://twitter.com/lazly_lemur/status/691429615437488128	Twitter Web Client		0	0	January	4
01/05/2016	01:17:22	@jimmyfallon Please help support my Merial Scholars lemur and tenrec research in Madagascar! gofundme.com/madagascarlemu…	https://twitter.com/vlc0005dvm/status/726581242276274176	Twitter Web Client	388	0	0	May	18
28/01/2016	01:17:31	Listen to our lemurs talk dirt about our giraffes! ow.ly/XCeHr ow.ly/i/gfwOC	https://twitter.com/SafariWest/status/692516822260801536	Hootsuite	2445	0	0	January	4
01/05/2016	01:17:32	@jimmykimmel Please help support my Merial Scholars lemur and tenrec research in Madagascar! gofundme.com/madagascarlemu…	https://twitter.com/vlc0005dvm/status/726581287344066560	Twitter Web Client	388	0	0	May	18
24/04/2016	01:17:33	Is Bey and Jays relationship okay?....	https://twitter.com/KingJulien___/status/724044574335873024	Twitter for iPhone	125	0	0	April	17
27/01/2016	01:17:34	Is that woman still alive? Because if I see a burnt raccoon mixed with a lemur on my chest I wouldn't have made it	https://twitter.com/BgRs/status/692154446940348416	Twitter for iPhone	1003	0	0	January	4
23/02/2016	01:17:53	For some reason my body thinks going to sleep at half 10 is nap time? You're not a bloody lemur you silly twat sort it out	https://twitter.com/Adam_Hayton/status/701938999833788416	Twitter for iPhone	100	0	3	February	8
06/02/2016	01:17:59	@LolaPlusG I'm good. Gonna go do some restorative yoga. Because my Fridays are cray-cray like that.	https://twitter.com/fez_lemur/status/695778432286724096	Twitter for Android	187	0	0	February	6
20/02/2016	01:17:59	HE TRAINED ALL THE LEMURS WHAT THE HELL?? "i've created a monster..." YES YOU HAVE #lok	https://twitter.com/kyaa_kitsune/status/700851862803652608	TweetDeck	86	0	0	February	8
03/05/2016	01:18:03	Congrats to Team #KingJulien on taking home two #DaytimeEmmys! bit.ly/1TH5uem https://t.co/uC6E7cQXph	https://twitter.com/LakeshoreRecs/status/727306192893018113	Twitter Web Client	53915	3	9	May	18
01/05/2016	01:18:04	@realDonaldTrump Please help support my Merial Scholars lemur and tenrec research in Madagascar! gofundme.com/madagascarlemu…	https://twitter.com/vlc0005dvm/status/726581421691822080	Twitter Web Client	388	0	0	May	18
15/04/2016	01:18:10	It's been a while since we brought you an update on our Easter Puddy cat - Lemur. She was progressing real well... fb.me/VxOsbwav	https://twitter.com/CaymanCARE/status/720783238835400705	Facebook	267	0	0	April	16
04/01/2016	01:18:22	Genet It's a lemur kitty! Mostly African but some live in Europe and maybe have tiny French accents #NaturealFActs https://t.co/98fEsZedSF	https://twitter.com/SciTechGadget/status/683819728494706689	TweetDeck		2	0	January	1
07/05/2016	01:18:27	Spending my break breaking wind in the wind. #fartbreak	https://twitter.com/lemurs_man/status/728755842674122758	Twitter for Android	18	0	0	May	19
20/04/2016	01:18:41	Wow, this fluffy thing knows what it wants, and can communicate it too #lemurs #whoknew twitter.com/Animal_R_Us/st…	https://twitter.com/squeakygriffy/status/722595310799691776	Twitter for Android	348	0	1	April	16
21/04/2016	01:18:41	6 sources: The Bronx Zoo's Madagascar! exhibit has three new lemur babies. New York Daily News - 18 minutes ... bit.ly/1VlergG	https://twitter.com/vofnmadagascar/status/722957698128449536	twitterfeed	311	0	0	April	16
21/04/2016	01:18:41	The Bronx Zoo's Madagascar! exhibit has three new lemur babies: 'Tis the season for cute and fuzzy! The Bronx ... bit.ly/1VlepFv	https://twitter.com/vofnmadagascar/status/722957696610107392	twitterfeed	311	0	0	April	16
21/04/2016	01:18:41	6 sources: The Bronx Zoo's Madagascar! exhibit has three new lemur babies. New York Daily News - 18 minutes ... bit.ly/1VlergG	https://twitter.com/vofnmadagascar/status/722957698128449536	twitterfeed	304	0	0	April	16
24/02/2016	01:18:44	@Aesdaishar it might be a glitch because I am almost certain I had my samurai use the steel sword you get from Silas at one point.	https://twitter.com/Lemur_kun/status/702301600283500544	TweetDeck	287	0	0	February	8
22/03/2016	01:18:45	I want a ringtail and a Antarctic fox and a lemur :)	https://twitter.com/timberlyyy17/status/712086079050883072	Twitter for iPhone	434	2	5	March	12
07/04/2016	01:18:51	Me: Oh Lord, Jason has man bun pigtails. The 4th grader: He looks like a lemur. #Survivor #SurvivorKaohRong	https://twitter.com/tanya_renea/status/717884309814665216	Twitter for iPhone	2273	0	3	April	14
20/02/2016	01:18:57	Random lady at the hotel really loved my lemur tail : D https://t.co/JToVOKVDMC	https://twitter.com/Jinxthelynx/status/700852103812501504	Twitter Web Client	2115	2	3	February	8
11/03/2016	01:19:06	@lesbielewis monkey really? if u were actually a monkey you'd be a lemur...they're the cutest and my favorite monkeys	https://twitter.com/chloeniems/status/708099898474930177	Twitter for iPhone	4804	1	1	March	11
05/04/2016	01:19:23	@kaori91836 うるさい！まだ眠いの！黙ってキングの隣に寝ろ！	https://twitter.com/king_sw_julien/status/717159667391070208	twittbot.net	34	0	0	April	14
03/04/2016	01:19:24	@penguins3030 penguinslove(ぺんちゃん)！ワシも呼んでみただけ！	https://twitter.com/king_sw_julien/status/716434896781074433	twittbot.net	30	0	0	April	14
07/05/2016	01:19:31	The #ThreeMusketeers and Zoe Lemur. I love my job!! https://t.co/qOPFA4HZzY	https://twitter.com/Kat_OrlPrideFan/status/728756112028278784	Twitter for iPhone	30	0	0	May	19
01/05/2016	01:19:32	@KylieJenner Please help support my Merial Scholars lemur and tenrec research in Madagascar! gofundme.com/madagascarlemu…	https://twitter.com/vlc0005dvm/status/726581788907327490	Twitter Web Client	388	0	0	May	18
16/04/2016	01:19:39	My PTSD doc now has me on 4 medications. My therapist told me not to be concerned as many of his PTSD clients are on as many as 8!!! Fuck!!!	https://twitter.com/lemur_dad/status/721146002590146561	Twitter for Android	230	0	1	April	16
06/04/2016	01:19:41	I have been a very, very bad lemur. Got my ticket to Cage! Performers Under Stress, San Francisco. facebook.com/events/6762494…	https://twitter.com/eveedelson/status/717522128669519873	Twitter for iPhone	92	0	0	April	14
13/04/2016	01:19:41	If you respond with "Lol", "Oh" or even "K". Then our conversation does not need to exceed furthermore upon this extent...	https://twitter.com/KingJulien___/status/720058845788250112	Twitter for iPhone	123	0	0	April	15
25/01/2016	01:19:44	I should be doing homework but I keep getting distracted by my new rc helicopter. Now to never get anything done ever~	https://twitter.com/lazly_lemur/status/691430217831817216	Twitter Web Client	59	0	0	January	4
04/03/2016	01:19:48	@hiitaylorblake Is this a baby lemur? And where can I find one!? It's so cute how it hops around I WANT ONE https://t.co/IvdjRs7t5P	https://twitter.com/serrano_selenak/status/705563360763494401	Twitter for iPhone	298	0	4	March	10
02/02/2016	01:19:53	@aiden_rk have you done the one with the lemur jump scare?	https://twitter.com/Maney_Narutofoe/status/694329357750276096	Twitter for iPhone		0	0	February	5
10/03/2016	01:19:53	Wtf my cousin just got a lemur as a pet 	https://twitter.com/alyssseer/status/707737709679214592	Twitter for iPhone	214	0	0	March	10
22/01/2016	01:20:04	Other than humans, black lemurs are the only primates that may have blue eyes.	https://twitter.com/animalfcts/status/690343137236119554	animalfcts		0	0	January	4
24/02/2016	01:20:05	@Lemur_kun wait Silas gets a steel sword in Birthright? You kids have it so easy.	https://twitter.com/Aesdaishar/status/702301940047355904	Twitter Web Client	236	0	0	February	8
06/04/2016	01:20:08	also that closeup of the ringtailed lemur, he was less than a foot away from me I could have pet him	https://twitter.com/TheRogueheart/status/717522244847681536	TweetDeck	633	0	0	April	14
26/01/2016	01:20:09	:) "How sharper than a serpent's tooth to have an ungrateful lemur." twitter.com/talalona/statu…	https://twitter.com/RecoverySI/status/691792710429179904	Social Ad Center		0	0	January	4
01/05/2016	01:20:13	@SnoopDogg Please help support my Merial Scholars lemur and tenrec research in Madagascar! gofundme.com/madagascarlemu…	https://twitter.com/vlc0005dvm/status/726581960664035329	Twitter Web Client	388	0	0	May	18
09/03/2016	01:20:24	@SF_hirai @SF_Yuju97 lemur yang kaya king julien :v rada mirip pan sama momo wkwk	https://twitter.com/SF_Jinjin/status/707375450486517760	Twitter for Android	721	0	0	March	10
02/03/2016	01:20:32	Our lemurs are lunching on a browse buffet today! #keepercam https://t.co/fGjQzmb89T	https://twitter.com/aucklandzoo/status/704838768893644800	Twitter Web Client	12956	5	19	March	9
03/03/2016	01:20:45	@GerardWayInfo @AstridKitten76 I love this so, so, so much. It always makes me want see it live. Ugh! So amazing!!	https://twitter.com/fez_lemur/status/705201209703989249	Twitter for Android	216	0	3	March	9
11/02/2016	01:21:05	Have a lemur friendly wedding in 2016 #thebronxzoo #westchesterweddingplanner… instagram.com/p/BBoJl2COT3W/	https://twitter.com/christo4studio/status/697591149356257282	Instagram	821	0	0	February	6
26/04/2016	01:21:17	My zoo has successfully bred a Collared Brown Lemur fb.me/7Mi7b28Vk	https://twitter.com/MireiderR/status/724770289712771072	Facebook	9	0	0	April	17
24/02/2016	01:21:25	@Lemur_kun @Aesdaishar Yeah, my maid (NOT BUTLER DAMMIT) has knives and shuriken.	https://twitter.com/mechtroid/status/702302275117551616	Twitter Web Client	429	0	0	February	8
23/04/2016	01:21:33	Look how well this lemur has trained these boys. @DukeLemurCenter youtu.be/_E22jaOgbm0	https://twitter.com/PaulaGreeno/status/723683192859971585	Twitter for iPhone	95	0	0	April	17
01/05/2016	01:21:44	@LoriGreiner Please help support my Merial Scholars lemur and tenrec research in Madagascar! gofundme.com/madagascarlemu…	https://twitter.com/vlc0005dvm/status/726582341431361536	Twitter Web Client	388	0	0	May	18
27/04/2016	01:21:47	Now Go Get My Tuxeto. (All hail King Julien)-(HD) youtu.be/_-o2yboDs7Q via @YouTube	https://twitter.com/whomi1111_/status/725132805328519168	Twitter Web Client	23	0	0	April	17
16/04/2016	01:21:54	That time I left my lemur book in the bar. Came back for it an hour later, everyone climbing on the bar tapping with their fingers for bugs.	https://twitter.com/Kurrissu/status/721146566128627713	Twitter for iPad	26554	1	2	April	16
29/04/2016	01:21:55	@RicaGoldenLemur the lemur who saw him. "You have five seconds to get out of here."	https://twitter.com/KarlFanaloka/status/725857613754339328	Twitter for iPad	48	0	0	April	18
01/05/2016	01:21:56	@gofundme Please help support my Merial Scholars lemur and tenrec research in Madagascar! gofundme.com/madagascarlemu…	https://twitter.com/vlc0005dvm/status/726582394623504384	Twitter Web Client	388	0	0	May	18
03/04/2016	01:22:22	@king_sw_julien コンガキング！	https://twitter.com/penguins3030/status/716435644214411265	Twitter for Android	247	0	0	April	14
13/04/2016	01:22:24	@pattilandia @liz_the_lemur @gyip @stefapie how did everyone have just one middle school crush	https://twitter.com/klausfuture/status/720059528809738241	Twitter for Android	305	0	4	April	15
06/05/2016	01:22:25	@VolatileGabe you have an evil Twitter!! I'm currently playing with leaping lemurs and 3 old guys.	https://twitter.com/GhostRobo/status/728394454437072896	Twitter for iPhone	68164	0	3	May	19
23/02/2016	01:22:27	House Hunters:Reno "We need a 9bed/40bath made solely of purple mugs and a playroom where my lemur kids can play w/ their nanny, Andy Dick"	https://twitter.com/waymirek13/status/701940149014425600	Twitter for iPhone	80	0	1	February	8
06/04/2016	01:22:28	the lemur family was my favourite photo from today though	https://twitter.com/TheRogueheart/status/717522831500787717	TweetDeck	633	0	1	April	14
25/04/2016	01:22:33	@DukeLemurCenter My 7yo daughter came up with this joke: Q: What's a lemur's favorite Roman numeral? A: ii	https://twitter.com/KermytAnderson/status/724408221125890048	Twitter Web Client	213	10	24	April	17
20/04/2016	01:22:49	I'm 100% sure that if I could have any wild animal as a pet I'd choose a lemur i.imgur.com/0tOYoe2.gif	https://twitter.com/jgrust/status/722596348550332416	Mobile Web (M5)	78	0	0	April	16
28/04/2016	01:22:51	@Pinkypeas @LolaPlusG Futurama was my son's replacement.	https://twitter.com/fez_lemur/status/725495459624538112	Twitter for Android	274	0	1	April	17
21/02/2016	01:22:52	On a average a females friends ruin her relationship before any other girl will	https://twitter.com/KingJulien_/status/701215477033402369	Twitter for Android	929	0	0	February	8
30/03/2016	01:22:54	@kiingbeau SEE THE CROWN. KING JULIEN. KING https://t.co/GVvE0kt6pN	https://twitter.com/okjulienok/status/714986223396392960	Twitter for iPhone	28	0	0	March	13
16/04/2016	01:23:05	Come Check Out Our New Post (Meet The Newly Discovered Mouse Lemur Species In Madagascar) has been published on... fb.me/4205tZCqi	https://twitter.com/owls54/status/721146866163785728	Facebook	163	0	0	April	16
01/05/2016	01:23:21	@MileyCyrus Please help support my Merial Scholars lemur and tenrec research in Madagascar! gofundme.com/madagascarlemu…	https://twitter.com/vlc0005dvm/status/726582748383707136	Twitter Web Client	388	0	0	May	18
19/04/2016	01:23:22	I studied for like 20 min on my ACT.... twitter.com/logaan2016/sta…	https://twitter.com/Tyler_lemur/status/722234098865930240	Twitter for iPhone	347	0	1	April	16
06/04/2016	01:23:26	If some one fuck with you as long as you follow theyre terms and conditions that shit not real	https://twitter.com/KingJulien_/status/717523075655405568	Twitter Web Client	951	0	0	April	14
02/04/2016	01:23:38	He look's brave, but king julien know the trick. https://t.co/H7gAYTRiKC	https://twitter.com/Shahir90785749/status/716073572280770561	Twitter for BlackBerry®	0	0	0	April	14
08/04/2016	01:23:45	I have no patience for Carson right now. 	https://twitter.com/Krazy_Lemur/status/718247931170713604	Twitter for iPhone	165	0	0	April	15
02/05/2016	01:23:46	Tôi đã thêm video vào danh sách phát youtu.be/X21A9EYLu7M?a Delicious Thanksgiving Recipes with Toothless, King Julien, and	https://twitter.com/TrahuDIY/status/726945242738364416	Google	204	0	0	May	18
02/05/2016	01:23:48	Tôi đã thêm video vào danh sách phát youtu.be/qnPS-yGGGXE?a Tropical Party Ideas with King Julien | I ♥ DIY trên @YouTube	https://twitter.com/TrahuDIY/status/726945251143766018	Google	204	0	0	May	18
17/03/2016	01:23:51	All those guys just got washed #funrun2 #Cairaa2 #KingJulien #Ellasue2009 https://t.co/gjI1kMadz6	https://twitter.com/JariusW/status/710275422966181888	Twitter for iPhone	18	0	0	March	11
06/02/2016	01:24:00	@LolaPlusG That looks like feminist bookstore owner from Portlandia. Which is amazing. Perhaps the cats should have empowered names?	https://twitter.com/fez_lemur/status/695779943901310976	Twitter for Android		0	2	February	6
12/03/2016	01:24:08	@lanrui @ragesinggoddess @liz_the_lemur @KittasaurusRex @bringinsexybach I HAVE NIGHTMARES LIKE THIS TOO	https://twitter.com/pitytheviolins/status/708463552567353344	Twitter for iPhone	358	0	1	March	11
18/04/2016	01:24:13	king julien lost his entire family. he didn't lose 20% of his family. he didn't even lose 50%.	https://twitter.com/grandmayaoi/status/721871927795527680	Twitter Web Client	417	1	6	April	16
18/02/2016	01:24:14	Look at this cute little guy from our lemur encounter at the zoo last week!  (disclaimer: neither of those... fb.me/91LIhRBRK	https://twitter.com/NCATvisualarts/status/700128657021497345	Facebook	92	0	0	February	7
14/01/2016	01:24:16	oh you thought that was all of them?? ft. Mort, King Julien, Alex, Gloria (respectively) https://t.co/PTNn391PQz	https://twitter.com/mkmcwade/status/687445090663530496	Twitter for iPhone		0	3	January	2
05/04/2016	01:24:18	I so would love to have one of these as well as a miniature horse. Alexander Choulos, do Lemurs count as farm... fb.me/1c5IJX9ph	https://twitter.com/jayneyarden/status/717160904090132480	Facebook	261	0	0	April	14
19/04/2016	01:24:25	This has been a day from hell fr	https://twitter.com/Tyler_lemur/status/722234364130537472	Twitter for iPhone	347	2	2	April	16
15/03/2016	01:24:39	@Joe_TOC my nickname was always Bouncing Lemur, so yeah.	https://twitter.com/amarie029/status/709550848750170112	TweetDeck	1136	0	0	March	11
01/05/2016	01:24:44	@Eminem Please help support my Merial Scholars lemur and tenrec research in Madagascar! gofundme.com/madagascarlemu…	https://twitter.com/vlc0005dvm/status/726583096137621505	Twitter Web Client	388	0	0	May	18
20/03/2016	01:24:55	lemurs on a red duvet: that's how I spent my days with flu https://t.co/I0kmaPdJnl	https://twitter.com/fed_zeppelin/status/711362853954048000	Twitter Web Client	139	0	0	March	12
29/03/2016	01:24:55	tfw I finally have my Pokken controller but am still just playing SFV	https://twitter.com/Lemur_kun/status/714624346598346752	TweetDeck	314	0	0	March	13
01/05/2016	01:24:56	@shanedawson Please help support my Merial Scholars lemur and tenrec research in Madagascar! gofundme.com/madagascarlemu…	https://twitter.com/vlc0005dvm/status/726583146322472964	Twitter Web Client	388	0	0	May	18
29/04/2016	01:24:59	@leodiazmerino14 In other words, everyone loved it enough to replace Julien as King. My plan worked for a while, Maurice. You can't say the	https://twitter.com/KarlFanaloka/status/725858384067596288	Twitter for iPad	48	0	0	April	18
20/03/2016	01:25:03	I take my coffee with a lemur. https://t.co/hQg1xBfAjW	https://twitter.com/kristinakaroll/status/711362887189532672	Twitter for iPhone	46	0	1	March	12
12/02/2016	01:25:08	@_AlexHirsch My daughter wants to know if you like The Spiderwick Chronicles? Thanks!	https://twitter.com/fez_lemur/status/697954556345393153	Twitter for Android	191	0	0	February	7
04/04/2016	01:25:20	my spirit animal is the lemur bc we both have big eyes and we both like to hang out in trees	https://twitter.com/mjdoz/status/716798774883008512	Twitter for iPhone	234	0	8	April	14
27/01/2016	01:25:33	Me: I need to figure out what my next puzzle is going to be about. @FickleFandoms: Lemurs! Me: OK!	https://twitter.com/tshellstudio/status/692156455932301312	Twitter Web Client	133	0	4	January	4
26/01/2016	01:25:36	I'll Never Tell. (All Hail King Julien)-(HD) youtu.be/tiaGh-J6n2Y via @YouTube	https://twitter.com/whomi1111/status/691794080674758656	Twitter Web Client		0	1	January	4
07/02/2016	01:25:37	Dreamworks should make a King Julien before they make another Dragon movie.	https://twitter.com/QuintDunaway/status/696142739142914048	Twitter for iPhone	35	0	1	February	6
17/04/2016	01:25:39	@bigwormy Finally got my Julia on! Brie en croute with curried apricot jam &amp; spiced pecans https://t.co/AaY2iK9IYu	https://twitter.com/fez_lemur/status/721509898035470336	Twitter for Android	266	0	2	April	16
01/05/2016	01:25:49	@aaronpaul_8 Please help support my Merial Scholars lemur and tenrec research in Madagascar! gofundme.com/madagascarlemu…	https://twitter.com/vlc0005dvm/status/726583368687730689	Twitter Web Client	388	0	0	May	18
09/02/2016	01:25:51	I think the fancy cat lemur is one of my favorite memes as of rn https://t.co/NHyZIehps0	https://twitter.com/im_a_princess22/status/696867574785519618	Twitter for iPhone	42	0	0	February	6
15/04/2016	01:26:02	All We Do Is Wait. (All Hail King Julien)-(HD) youtu.be/N8sJvD_kgXk via @YouTube	https://twitter.com/whomi1111_/status/720785218379128833	Twitter Web Client	19	0	1	April	16
28/01/2016	01:26:05	These baboons and lemurs have left the trees to live in caves - New Scientist	https://twitter.com/JudithBradbrid1/status/692518978804158465	App Black Store		0	0	January	4
28/01/2016	01:26:05	These baboons and lemurs have left the trees to live in caves - New Scientist	https://twitter.com/JudithBradbrid1/status/692518978804158465	App Black Store		0	0	January	4
01/05/2016	01:26:29	@BryanCranston Please help support my Merial Scholars lemur and tenrec research in Madagascar! gofundme.com/madagascarlemu…	https://twitter.com/vlc0005dvm/status/726583536589914112	Twitter Web Client	388	0	0	May	18
16/04/2016	01:26:40	"I know who did this. Only one man could have made an origami lemur that intricate!" #Grimm	https://twitter.com/MonsterStuff/status/721147766370660352	Twitter Web Client	561	0	0	April	16
23/03/2016	01:26:42	I want a pet lemur named Zaboomafoo	https://twitter.com/KyleSpaeth/status/712450466232270848	Twitter for iPhone	445	0	2	March	12
30/03/2016	01:26:44	Freshman Preston King just had as good an OF assist as you'll see in LF, throwing out Sanger's Julien Ly on 1st-to-3rd try. #txhsbaseball	https://twitter.com/aboedeker/status/714987189768036353	TweetDeck	2707	6	13	March	13
21/04/2016	01:26:48	This lemur shows you where to touch him... fb.me/7Yotvok5Y	https://twitter.com/SupportUrPet/status/722959740469301249	Facebook	1469	0	0	April	16
28/01/2016	01:26:50	@VersaceSilk @JanessaLenee @kahrakulo @OGswankin_ nigga i dont want to be special to you!!! youre dead ass gross u look like a lemur dawg :/	https://twitter.com/favejail/status/692519166750752768	Twitter for iPhone		0	0	January	4
28/01/2016	01:26:50	@VersaceSilk @JanessaLenee @kahrakulo @OGswankin_ nigga i dont want to be special to you!!! youre dead ass gross u look like a lemur dawg :/	https://twitter.com/favejail/status/692519166750752768	Twitter for iPhone		0	0	January	4
31/03/2016	01:26:50	@wydamira love for food and drumming...i mean look at our names drummer QUEEN...KING julien..its fate	https://twitter.com/okjulienok/status/715349603697172480	Twitter Web Client	28	0	1	March	13
15/04/2016	01:26:51	Boardgame hunger is strong. Lemur want plaaaay. Lemur got work though. :)	https://twitter.com/eliasringtail/status/720785424919101440	Twitter for Android	345	0	1	April	16
03/04/2016	01:26:54	@liz_the_lemur did you see the size of that bowl of curd! I made that all from scratch! my forearms are killing me	https://twitter.com/stefapie/status/716436785077813248	TweetDeck	932	0	2	April	14
28/01/2016	01:27:00	...why don't I have a pet lemur? #ThingsToAchieve	https://twitter.com/iPerdueAM/status/692519208719032320	Mobile Web (M2)		0	0	January	4
04/02/2016	01:27:03	@supjanie like sometimes I think it's an odd albino lemur then other times I think abominable snowman but yet idk bc IT HAS HUMAN HANDS?!?	https://twitter.com/gracieturnn/status/695055937493688322	Twitter for iPhone		0	1	February	5
01/05/2016	01:27:07	@nytimes Please help support my Merial Scholars lemur and tenrec research in Madagascar! gofundme.com/madagascarlemu…	https://twitter.com/vlc0005dvm/status/726583698267770880	Twitter Web Client	388	0	0	May	18
01/04/2016	01:27:10	This is Kirby my new best friend #lemur #monkeybusiness #lovemyjob abqbiopark #girlboss… instagram.com/p/BDo6CHjo6Pw/	https://twitter.com/JesseyRooney/status/715712075700559873	Instagram	344	0	2	April	14
18/04/2016	01:27:10	Ring-tailed lemurs mate just one day per year. On the other 364 days, the female ring-tailed lemur says she has a headache.	https://twitter.com/Carsonmania/status/721872666622357505	Twitter for iPad	275	0	0	April	16
01/04/2016	01:27:16	@DukeLemurCenter Watching NOVA: they're showing Lemur Center research on math &amp; whether it's built in2 our brains. Lemur Center	https://twitter.com/MarieZurie/status/715712098265866240	Twitter for iPad	77	0	1	April	14
01/05/2016	01:27:27	@EKUPrez Please help support my Merial Scholars lemur and tenrec research in Madagascar! gofundme.com/madagascarlemu…	https://twitter.com/vlc0005dvm/status/726583780518060032	Twitter Web Client	388	0	0	May	18
18/04/2016	01:27:30	"You have a very hairy back. I like that in a woman."- Lemur from Madagascar 3. Sums up my ideal woman as well.	https://twitter.com/GarrettScott60/status/721872750604718080	Twitter for iPhone	474	0	1	April	16
01/05/2016	01:27:58	@NationalZoo Please help support my Merial Scholars lemur and tenrec research in Madagascar! gofundme.com/madagascarlemu…	https://twitter.com/vlc0005dvm/status/726583910826663936	Twitter Web Client	388	0	0	May	18
29/01/2016	01:28:05	These baboons and lemurs have left the trees to live in caves - New Scientist	https://twitter.com/dauncey_martha/status/692881869302419459	Mypginfo		0	0	January	5
29/01/2016	01:28:05	These baboons and lemurs have left the trees to live in caves - New Scientist	https://twitter.com/dauncey_martha/status/692881869302419459	Mypginfo		0	0	January	5
20/04/2016	01:28:08	Does this guy remind you of King Julien from Penguins of Madagascar? fb.me/4w5DiAwfg	https://twitter.com/weareypr/status/722597687942582272	Facebook	11155	0	0	April	16
06/04/2016	01:28:11	Shoutout to my assistants. Without them, my color vision study could not have been possible. #Colsci #lemur https://t.co/OEqdAubt7t	https://twitter.com/prancingpapio/status/717524270503563265	Twitter for Android	1654	0	4	April	14
18/02/2016	01:28:12	Tired, cuddling my lemur instagram.com/p/BB6L92sugAl/	https://twitter.com/MiyokoNara/status/700129655022419968	Instagram	58	0	0	February	7
30/03/2016	01:28:18	Lemur Vampire Bat Antique Mammal Print 1857 buy-antiques.info/byn/tqs057/?qu… https://t.co/eTrWwPJviV	https://twitter.com/PlusherFind/status/714987586025033728	IFTTT	4	0	0	March	13
07/05/2016	01:28:31	I'm tryna get a pet lemur	https://twitter.com/King_Henry123/status/728758378231566338	Twitter for iPhone	323	1	2	May	19
16/03/2016	01:28:32	I want a pet lemur!	https://twitter.com/yaBoi_Dizz/status/709914213431451648	Twitter for iPhone	370	0	2	March	11
06/02/2016	01:28:37	So, I just made an accidental purchase for 40$: destiny:the taken King DLC. Why HAVE YOU FORSAKEN ME, WORLD?!!!	https://twitter.com/julien_annand/status/695781107778850816	Twitter for iPhone		0	0	February	6
04/03/2016	01:28:39	Honestly if i had a pet lemur, I'd put it on a leash and take it EVERYWHERE with me lol	https://twitter.com/serrano_selenak/status/705565587997642752	Twitter for iPhone	298	0	1	March	10
26/01/2016	01:28:51	@Tyler_lemur they actually have a McDonald's with a third window iforgot where tho, but I been to it	https://twitter.com/eugene_rene/status/691794898085871616	Twitter for iPhone		0	0	January	4
31/03/2016	01:28:59	@LemurUnderCover @Theguy923 @Ondores_Lies at least you aren't lemur. He wants to be in her sights, if you know what i mean	https://twitter.com/Glaeken55/status/715350145110515712	Twitter Web Client	28	0	2	March	13
24/04/2016	01:29:15	Beyoncè divorcing Jay-Z on National Television ☕️ #LEMONADE	https://twitter.com/KingJulien___/status/724047521727827968	Twitter for iPhone	125	0	0	April	17
03/03/2016	01:29:17	I shit you not I just saw a lemur in my back yard	https://twitter.com/caroline_dale13/status/705203358676586496	Twitter for iPhone	115	0	1	March	9
03/04/2016	01:29:25	@penguins3030 キングの意味知っとるのけ？キング、つまりワシはいっちばん偉いのだ。もっとワシを崇めろ！	https://twitter.com/king_sw_julien/status/716437415376789505	twittbot.net	30	0	0	April	14
24/04/2016	01:29:42	This Lemonade is more like Tea☕️	https://twitter.com/KingJulien___/status/724047634902724611	Twitter for iPhone	125	0	0	April	17
06/05/2016	01:30:03	@MDSCInitiative When do you want to visit? #DrStacySmith is totally welcome to meet the lemurs.	https://twitter.com/DukeLemurCenter/status/728396376816689152	Twitter for iPhone	5659	1	2	May	19
08/02/2016	01:30:03	Lions, Leopards And Lemurs: London's Most Unusual Pets - Londonist	https://twitter.com/JudithSibbell/status/696506241795944448	Mypginfo	15	1	0	February	6
13/03/2016	01:30:23	@prettyjonghyun @minnowknows i don't wanna go to the movies. and i dn't wanna watch animals. except kingjulien	https://twitter.com/kiku211_/status/708827516195246083	Twitter Web Client	833	0	0	March	11
15/02/2016	01:30:24	@lemur_dreamur Larries have been saying on and on that Harry's lgbtq support and pride flags has nothing to do with larry...	https://twitter.com/florencevadier/status/699043045929517058	Twitter for Android	288	0	0	February	7
02/02/2016	01:30:26	@DAAS1302 @Forev_Amore oooh can I have some? XD	https://twitter.com/Mikey_Lemur/status/694332014174973953	Twitter for Android		0	1	February	5
27/04/2016	01:30:34	That just made me sick to my stomach. 	https://twitter.com/Krazy_Lemur/status/725135012777971712	Twitter for iPhone	165	0	0	April	17
19/03/2016	01:30:42	@KOSDFF let gone have a lemur	https://twitter.com/colemarson691/status/711001919389499393	Twitter for iPhone	7	0	0	March	12
20/02/2016	01:31:02	@retioDF Que esta pasando por el rumbo del aeropuerto, q hay movilización policíaca?	https://twitter.com/zoboomafo/status/700855144540319744	Twitter for Android	136	0	0	February	8
24/03/2016	01:31:04	Happy birthday my lemur @Deanna_Ishak 	https://twitter.com/afierayussof/status/712813952267194368	Twitter for iPhone	417	1	0	March	12
29/04/2016	01:31:04	Tiny lemurs, a deadly snake, &amp; one big rat—this week in new discoveries! calacade.my/26yWDCn https://t.co/lEKT1RoIxN	https://twitter.com/calacademy/status/725859915554660353	Twitter for Mac	142906	12	22	April	18
18/03/2016	01:31:25	No los amenacen :( Zoboomafo twitter.com/HayQueSaberlo/…	https://twitter.com/LuisWhiteBeatz/status/710639712004915200	Twitter Web Client	549	0	0	March	12
03/04/2016	01:31:36	Putain Julien c un king	https://twitter.com/Louiiis10/status/716437965845692421	Twitter for Android	256	1	1	April	14
09/02/2016	01:31:42	@amandapalmer @jasonwebley @EverettAnimals I so desperately want to be there.	https://twitter.com/fez_lemur/status/696869046378110977	Twitter for Android	191	0	0	February	6
28/04/2016	01:31:55	Why the fuck is this lanky ass lemur bitch who hair looks like burnt mustard on a dead rat making rumors and my friends??!	https://twitter.com/Ikrams2Kool4U/status/725497742450020353	Twitter for iPhone	155	0	1	April	17
24/03/2016	01:32:04	@XOXODreDre my students suggested that I get a pet today, either a hermit crab or a lemur. They're clever.	https://twitter.com/ItsMeGrannyB/status/712814203111747584	Twitter for iPhone	214	0	0	March	12
23/02/2016	01:32:12	@Aesdaishar @Lemur_kun my ninja is arguably my strongest unit atm	https://twitter.com/Cobrahhhhh/status/701942601600122880	Twitter for iPhone	260	0	0	February	8
24/02/2016	01:32:12	@Lemur_kun invites fluffy to call so we lose all our games, doesn't show up ever again	https://twitter.com/Glaeken55/status/702304991101333504	Twitter Web Client	17	1	1	February	8
24/03/2016	01:32:23	Omg they also sell kangaroos, lemurs, hyenas, wolves, grizzly bears, and zebras	https://twitter.com/Kelly_Kerrr/status/712814284644986880	Twitter for iPhone	253	0	0	March	12
08/02/2016	01:32:26	Coldplay you have about 2 more songs to make up for this halftime show so far	https://twitter.com/Jackson_Lemur/status/696506843204550657	Twitter for Android	176	0	2	February	6
25/03/2016	01:32:26	Life goals: be King Julien from Madagascar	https://twitter.com/BrookeHorrigan/status/713176685294829569	Twitter for iPhone	604	0	5	March	13
14/02/2016	01:32:31	OH MY GOD NAIRO'S TAG. 5:99	https://twitter.com/Lemur_kun/status/698681191327789056	TweetDeck	285	0	0	February	7
14/02/2016	01:32:31	OH MY GOD NAIRO'S TAG. 5:99	https://twitter.com/Lemur_kun/status/698681191327789056	TweetDeck	285	0	0	February	7
05/05/2016	01:32:34	@gerardway @LolaPlusG I LOVE my Mother Panic (aka fuzzbox) T-shirt!! Thank you! https://t.co/LCkjfadHXL	https://twitter.com/fez_lemur/status/728034621875625986	Twitter for Android	273	2	15	May	18
24/02/2016	01:32:45	i miss tao. has he come across any wild nightclubbin', vine swingin', sean paul lovin' lemurs yet?	https://twitter.com/matcha_melt/status/702305130444693504	Twitter for Android	714	1	8	February	8
17/04/2016	01:32:46	I really hope I get a lemur for my birthday	https://twitter.com/yeoo_dannnyr/status/721511688621703169	Twitter for iPad	840	0	0	April	16
04/03/2016	01:32:47	I want a pet lemur.	https://twitter.com/RickyTweetsFire/status/705566626612187136	Twitter for Android	282	0	0	March	10
03/03/2016	01:32:52	@AstridKitten76 @GerardWayInfo I would love seeing both of those. But I really want to see Common People live. It would be amazeballs	https://twitter.com/fez_lemur/status/705204259726295040	Twitter for Android	216	0	2	March	9
07/03/2016	01:32:57	@liz_the_lemur mine have only started doing it in the last year or so!	https://twitter.com/ozmasilvershoes/status/706653833594740736	Twitter for Android	147	0	0	March	10
26/04/2016	01:32:59	@fez_lemur @LolaPlusG My sister says to wait because it might double charge to my cc, but I'm afraid it'll sell out.	https://twitter.com/AstridKitten76/status/724773234919362560	Twitter Web Client	1454	0	1	April	17
29/03/2016	01:33:40	@liz_the_lemur I just called my mom and she will go with me, now to decide if I want to make my dad come with us because it's my birthday	https://twitter.com/lizbizfizz/status/714626547127169024	Twitter Web Client	357	0	1	March	13
04/05/2016	01:33:48	Omg who knew lemurs have amaze eyelashes 	https://twitter.com/tejxx/status/727672543998554112	Twitter for iPhone	374	0	0	May	18
24/02/2016	01:33:48	@Glaeken55 do you want me to take him out of chat because i can	https://twitter.com/Lemur_kun/status/702305394757074948	TweetDeck	287	0	0	February	8
08/03/2016	01:33:53	@gyip @aeirlys @liz_the_lemur i really want to know what this tattoo is of, though what if it says ~~MOM~~	https://twitter.com/lizbizfizz/status/707016455485665284	Twitter Web Client	347	0	6	March	10
28/03/2016	01:33:53	King Julien knows every asana. twitter.com/amandadunn10/s…	https://twitter.com/damonayoung/status/714264215335231488	Twitter for Android	6228	0	2	March	13
13/01/2016	01:33:54	People who like Mugman are either Lemur's friend or has autism.	https://twitter.com/realasourgrape/status/687085128024240129	Twitter Web Client		2	12	January	2
26/04/2016	01:34:03	@fez_lemur @LolaPlusG Why do I always find shopping online so frustrating? I have literally never had a problem-free experience &gt;:(	https://twitter.com/AstridKitten76/status/724773503602286592	Twitter Web Client	1454	0	1	April	17
22/04/2016	01:34:05	@willegli120 you've got my retweet you spotted lemur	https://twitter.com/samfulton10/status/723323958263603201	Twitter for iPhone	299	0	0	April	17
19/04/2016	01:34:06	WIP - there should have been more lemurs in #Zootopia but that can be remedied in one of its many sequels :3 https://t.co/lMRpQBIPwc	https://twitter.com/SlyLemur/status/722236802376024066	Twitter Web Client	22	0	0	April	16
24/02/2016	01:34:12	@mechtroid @Lemur_kun I don't have another seal to check for Samurai, but I can switch between the two styles of weapons on other units	https://twitter.com/Aesdaishar/status/702305494824841216	Twitter Web Client	236	0	0	February	8
24/02/2016	01:34:28	@mechtroid @Lemur_kun might have just been a weird glitch	https://twitter.com/Aesdaishar/status/702305559433891840	Twitter Web Client	236	0	0	February	8
13/02/2016	01:34:33	I am pretty sure that @ScottBackovich is the best motivational speaker I have/will ever see thank you so much for coming to my school today.	https://twitter.com/lemur_original/status/698319314139525120	Twitter for iPhone	18	0	1	February	7
15/04/2016	01:34:35	Omfg Lemur is such a bitch ass savage. Making rumors that I'm gay. When I'm actually not. My family won't even allow it. Lemur makes me sick	https://twitter.com/kirbybulborbjr/status/720787370266767361	Twitter for Android	75	0	0	April	16
18/01/2016	01:34:49	YES THIS IS WHAT I WANT	https://twitter.com/Lemur_kun/status/688897296235425794	TweetDeck		0	0	January	3
28/03/2016	01:34:55	With 4 kids, I still resemble the lemur in the middle. I also never dressed my twins alike when they were little!... fb.me/4CQR9LPle	https://twitter.com/AutismOdysseys/status/714264474883125248	Facebook	680	0	1	March	13
08/04/2016	01:35:00	@ROBLOXFave I like when femurs and lemurs like my tweets	https://twitter.com/Thunda__/status/718250758962024448	Twitter for Android	779	0	2	April	15
18/01/2016	01:35:00	ZERO VS RANAI.	https://twitter.com/Lemur_kun/status/688897342402113537	TweetDeck	275	0	1	January	3
22/04/2016	01:35:10	What do Tesla, lemurs and a bespoke construction company have in common ? - eepurl.com/bTrGCf	https://twitter.com/integral_cs/status/723324231006715905	MailChimp	24	0	1	April	17
18/03/2016	01:35:11	Hotels Offer a Wide-Eyed Amenity: Lemurs on.natgeo.com/1pw4hwC via @NatGeo	https://twitter.com/karenfabcas/status/710640660764860416	Twitter Web Client	442	0	0	March	12
28/04/2016	01:35:14	HBD to my fav lemur ❤️ so glad we prowl the prairies of NRC every day  hope you had a great day ily!! @diissonance https://t.co/m3qt3adxgD	https://twitter.com/mjmeador12/status/725498574868516867	Twitter for iPhone	248	1	6	April	17
08/02/2016	01:35:22	@AstridKitten76 @LolaPlusG But I've always thought I was more Luna vs. Ginny or Hermione. Next Up on my super bowl to do: identity crisis.	https://twitter.com/fez_lemur/status/696507581322305538	Twitter for Android	191	0	1	February	6
26/04/2016	01:35:22	My cat must be part lemur. twitter.com/samkalidi/stat…	https://twitter.com/soaprookie/status/724773836521111552	Twitter for Android	826	0	0	April	17
30/03/2016	01:35:26	I have come to the conclusion that I was a lemur/chinchilla/rodent in a past life https://t.co/7c1b9LtjOx	https://twitter.com/turn_the_pai9e/status/714989377068351488	Twitter for iPhone	986	1	57	March	13
21/04/2016	01:35:39	visit me when I'm 30 and you can meet my sifaka lemur, northern saw-whet owl, pygmy elephant, orangutan, 4 dogs, horse, and persian cat	https://twitter.com/alexisdubovich_/status/722961965551747072	Twitter for iPhone	759	1	5	April	16
26/04/2016	01:35:41	My goal before I graduate is to study in Madagascar with the Lemurs	https://twitter.com/HaleyCampanella/status/724773913083916288	Twitter Web Client	162	0	0	April	17
17/04/2016	01:35:46	Zoboomafo was so lit twitter.com/jessthesav/sta…	https://twitter.com/ethanjcole_/status/721512446465146880	Twitter for iPhone	382	0	0	April	16
27/02/2016	01:36:01	bibi (my dog) looks like a mix of dog + seal + bat + lemur + kangaroo	https://twitter.com/tokaikkojunjou/status/703393113998495745	Twitter Web Client	245	0	2	February	9
21/04/2016	01:36:09	4gifs: You must scratch the lemur. [video] ift.tt/1NCg2GO	https://twitter.com/hairenya/status/722962090818998272	IFTTT	246	0	0	April	16
14/04/2016	01:36:14	My friend had her daughters at a zoo when she heard, “Ma'am, there's a lemur on your baby https://t.co/RJlYGyEo6H	https://twitter.com/girl_rocket_sky/status/720425399247880192	Twitter for Windows Phone	20545	37	55	April	15
25/04/2016	01:36:28	King Julien❓	https://twitter.com/qiey21/status/724411723638136832	Twitter for iPhone	14	0	0	April	17
26/01/2016	01:36:32	Glad I can flip out and be a psycho, and not have to worry about you leaving. #pregnancyproblems	https://twitter.com/Krazy_Lemur/status/691796833144836102	Twitter for iPhone		0	0	January	4
20/03/2016	01:36:35	New book focusing on mouse and dwarf lemurs can be read on Google Books, incl our chapt books.google.com/books?id=j-67C… https://t.co/nzhuD6gPsQ	https://twitter.com/jasonkamilar/status/711365791476805632	Twitter Web Client	413	7	12	March	12
19/04/2016	01:36:42	@king_sw_julien 遊ぼ	https://twitter.com/p__78/status/722237455429054464	Twitter for Android	51	0	0	April	16
02/04/2016	01:36:57	@liz_the_lemur what is the truth???! We can never know, we're trapped forever in our own perception of ourselves!!	https://twitter.com/ozmasilvershoes/status/716076925190582272	Twitter for Android	160	0	2	April	14
24/04/2016	01:36:59	@lylotic I liked King Julien.	https://twitter.com/Lunick_Fiore/status/724049464109854720	TweetDeck	515	0	0	April	17
26/01/2016	01:36:59	@_waddup_doe my head small Imma look like a gay lemur	https://twitter.com/garebearr__/status/691796947552878592	Twitter for iPhone	560	0	0	January	4
04/04/2016	01:37:07	@okjulienok Talented King Julien. I bet the fangirls are dying right now with that picture.	https://twitter.com/wydamira/status/716801743405785088	Twitter for Android	161	0	0	April	14
27/03/2016	01:37:19	@its_don_ @african__heat @greenbucket_6 DO SOOOOOO MY MOM JUST GOT ANGRY WITH ME AND TOOK IT YOU LEMUR !	https://twitter.com/_theywantthe_E/status/713902687880941568	Twitter Web Client	668	0	0	March	13
10/02/2016	01:37:34	Nichelle has uncovered a Mother Lemur that was hidden in a Ancient Artifact! fb.me/2MhQgjaI4	https://twitter.com/NichelleMHayes/status/697232909820960768	Facebook	12	0	0	February	6
16/02/2016	01:37:38	@liz_the_lemur next time you see them please pet them for me	https://twitter.com/elyseexplosion/status/699407252764147716	Twitter Web Client	477	0	1	February	7
03/02/2016	01:37:50	"You remind me of a Lemur! So hairy with dem bulgn eyes" *while strokn my arms* like child leave! why are you here twitter.com/rarebre3d/stat…	https://twitter.com/fiercelyfab_/status/694696261010788352	Twitter for Android	568	0	1	February	5
08/03/2016	01:38:21	@gyip @archive_ninja @liz_the_lemur @Sedna_51 @MsJinxie often more luxuriantly, in my experience	https://twitter.com/aneolith/status/707017580884660224	Twitter for Android	360	0	3	March	10
24/04/2016	01:38:25	Biiiiitch Beyoncè must have some vodka in that #LEMONADE cause she out here wildin	https://twitter.com/KingJulien___/status/724049826090999808	Twitter for iPhone	125	0	1	April	17
05/04/2016	01:38:45	@gerardway My kids tell me they love me all the time &amp; vice versa. Never, ever gets old. Music every time I hear it.	https://twitter.com/fez_lemur/status/717164542724157440	Twitter for Android	250	0	2	April	14
06/02/2016	01:38:45	@liz_the_lemur For no particular reason, I refuse to download it. I open my phone's web browser and access my FB msgs from there.	https://twitter.com/apster90/status/695783658800590849	Twitter Web Client	215	0	1	February	6
06/04/2016	01:38:59	I love leaving things open to assumptions it tells you what a person perceives of you	https://twitter.com/KingJulien_/status/717526987552776194	Twitter Web Client	951	0	3	April	14
18/01/2016	01:39:05	I don't want Ranai to get stomped man	https://twitter.com/Lemur_kun/status/688898370887380992	TweetDeck		0	0	January	3
02/04/2016	01:39:23	@basuke_sara おお？ワシを呼んだな？♔:ＳＡＲＡ:♔	https://twitter.com/king_sw_julien/status/716077538427011072	twittbot.net	30	1	1	April	14
19/04/2016	01:39:24	@p__78 なにっ夜通し踊り明かしたいだと？イエイ…良かろう…おケツを振る準備はできとるか？	https://twitter.com/king_sw_julien/status/722238136126824449	twittbot.net	43	0	0	April	16
23/02/2016	01:39:28	My friend's the zookeeper so I got to go in the lemur enclosure and feed them grapes https://t.co/dS96km7NZl	https://twitter.com/JennyENicholson/status/701944431549616129	Twitter for Android	702	0	9	February	8
17/03/2016	01:39:51	Not a Lemur has a show on 2016-03-18 at 19:00 @ New Globe Theatre in Fortitude Valley, QLD reverbnation.com/q/6ig9ab #concert	https://twitter.com/Not_a_Lemur/status/710279448944218112	ReverbNation	82	0	0	March	11
08/03/2016	01:40:01	@Envirokidz Please spread the Leapin Lemurs love to grocery stores everywhere! My absolute fave:)	https://twitter.com/ShelleyTidmore/status/707017999417352193	Mobile Web (M5)	817	0	0	March	10
28/04/2016	01:40:04	Next birth I want to be King Julien! No rules...all fun.	https://twitter.com/aurnobmitro/status/725499793061990401	Twitter for iPhone	7255	0	1	April	17
05/04/2016	01:40:12	We have so much to learn from animals. Here's a magical example virg.in/lmi #lemurs https://t.co/NdxswNJG3x	https://twitter.com/VirginUnite/status/717164907578466304	Hootsuite	38263	2	5	April	14
08/03/2016	01:40:13	My Cat Totally Looks Like a Lemur funnyclone.com/?p=81530 https://t.co/Necv6p1slN	https://twitter.com/funnyclone/status/707018051590336512	WordPress.com	281	0	0	March	10
30/04/2016	01:40:16	ok, now I have a thing for lemurs too.... fb.me/73Wt8eqTE	https://twitter.com/alisalillico/status/726224621352173568	Facebook	387	0	0	April	18
30/04/2016	01:40:16	ok, now I have a thing for lemurs too.... fb.me/73Wt8eqTE	https://twitter.com/alisalillico/status/726224621352173568	Facebook	392	0	0	April	18
12/03/2016	01:40:17	@Ch6se if the lemur could get that muskrat in a headlock he might have a chance but the muskrat is a slippery son of a gun so idk Im stumped	https://twitter.com/markxlundin/status/708467618450026496	Twitter for Android	44	1	0	March	11
07/05/2016	01:40:21	@gerardway My 14 y.o. is the Comic artist I came home to this interpretation of recent news https://t.co/fhpEALp0xl	https://twitter.com/fez_lemur/status/728761353544966144	Twitter for Android	273	1	11	May	19
14/02/2016	01:40:31	110 dogs, 1 cat, 1 pig, and 1 lemur! My photos from last week's Valentine's photo fundraiser for Nashville... fb.me/4Tn8xmNDC	https://twitter.com/AmieeStubbsPix/status/698683203519975424	Facebook	865	0	0	February	7
22/04/2016	01:40:31	@HfSeang dailydot.com/lol/lemur-back… Ciaran is asleep and is this... I'm currently mourning my sweet prince	https://twitter.com/hepburnmk/status/723325577504149507	Twitter for iPhone	55	0	0	April	17
08/02/2016	01:40:33	@AstridKitten76 @LolaPlusG Perhaps my spaciness is just maskng my true self. This is getting a little intense. Glad I didn't go to Hogwarts	https://twitter.com/fez_lemur/status/696508886056964097	Twitter for Android	191	0	1	February	6
03/02/2016	01:40:34	Hooray!! Thanks to all of you lemur lovers out there, we have reached 1,000 Likes!!! #LemurLove #1000Likes... fb.me/3pEHSCZPC	https://twitter.com/Lemur_Love/status/694696948494897152	Facebook		1	2	February	5
15/03/2016	01:40:35	@AstridKitten76 @LolaPlusG @lizzymgc You're 40 this year Astrid? Welcome to the club! We have snacks.	https://twitter.com/fez_lemur/status/709554857208709120	Twitter for Android	222	0	2	March	11
01/04/2016	01:40:43	singing riffs, king julien accents, throwing chairs twitter.com/jack08621/stat…	https://twitter.com/emma_corbelli/status/715715483257823233	Twitter for iPhone	783	0	2	April	14
21/04/2016	01:40:45	@badashe I'd rather date the lemur who wants his back scratched.	https://twitter.com/leighannhilton/status/722963251575836676	Twitter for iPad	8	0	0	April	16
04/03/2016	01:41:01	Can't sleep! Site announcements today. Stay tuned for details on my new job; where it is, what I'll be working on, and proximity to lemurs	https://twitter.com/RyanNoAnarako/status/705568701328834560	Twitterrific	23	0	0	March	10
27/04/2016	01:41:09	Why I didn't share that cute #lemur video that went viral: news.nationalgeographic.com/2016/04/160426… @NatGeo #LemursAreNotPets #LemurLove #KeepLemursWild	https://twitter.com/KarlynLangjahr/status/725137676198928385	Twitter Web Client	287	0	2	April	17
16/03/2016	01:41:18	LEMUR [9781432941222] - ANITA GANERI (PAPERBACK) NEW buy-music-online.info/bymsc/nlne045/… https://t.co/fyih1mj25y	https://twitter.com/lavish_buy/status/709917424389382148	IFTTT	55	0	0	March	11
14/02/2016	01:41:27	Sometimes I just wish I could've came out my mom's cooch a lemur so I wouldn't have anything to worry about	https://twitter.com/_100s_/status/698683438220582913	Twitter for iPhone	97	1	0	February	7
25/04/2016	01:41:38	all I wanted to know was is it safe to pet a lemur! https://t.co/kDQdf5ywfv	https://twitter.com/MikeLeePearl/status/724413024199561217	Twitter Web Client	4348	6	19	April	17
02/04/2016	01:41:50	@UcheBangBang that's still weird u lemur!  not to mention it says they found me thru my number and they don't have it so now what?	https://twitter.com/MsPurdie43/status/716078152506744832	Twitter for Android	1324	0	0	April	14
23/03/2016	01:41:57	I kind of dont get why Nintendo has made it so difficult to set up Pokken in tournaments when they seem to want it to be a competitive game.	https://twitter.com/Lemur_kun/status/712454305459077121	Twitter for Android	309	0	0	March	12
23/03/2016	01:42:06	Seriously so fucking annoyed by this bs they want to call a government. So glad I've been waiting for 2 months for my tax return	https://twitter.com/Krazy_Lemur/status/712454340556926976	Twitter for iPhone	165	0	0	March	12
29/04/2016	01:42:09	I don't expect much of you, but you could at least clean up after yourself. I am only 34 weeks pregnant, and have been cleaning all day	https://twitter.com/Krazy_Lemur/status/725862703894388736	Twitter for iPhone	165	0	0	April	18
10/03/2016	01:42:10	@yarlei_11 L1 - era da minha sala ano passado, é bem legal e parece um lemur do madagascar	https://twitter.com/yarlei_11/status/707743315517706240	Twitter Web Client	292	0	1	March	10
25/04/2016	01:42:15	DOING A PROJECT AND JUST DISCOVERED THE BEAUTY OF A MOUSE LEMUR. I WANT NOW. THANKS. https://t.co/wmBdkm9t9E	https://twitter.com/scooooot27/status/724413179812544512	Twitter for iPhone	344	0	0	April	17
26/04/2016	01:42:28	Longest day of my life!	https://twitter.com/Krazy_Lemur/status/724775620807249920	Twitter for iPhone	165	0	0	April	17
07/03/2016	01:42:30	@LenteCurrite @sanjaypmishra ah where have all the Lemurs gone! gone a fishin...gone a fishin...	https://twitter.com/dikgaj/status/706656237832769536	Twitter Web Client	1991	0	1	March	10
06/05/2016	01:42:43	@MDSCInitiative San Francisco, San Diego and Sacramento zoos all have lemurs that belong to us on loan. That work?	https://twitter.com/DukeLemurCenter/status/728399562466013185	Twitter for iPhone	5659	1	0	May	19
06/05/2016	01:42:52	I just need a cute pet lemur that used to be a spy so it will shake the vodka drinks it makes me and not stir them	https://twitter.com/dabackuhduhbus/status/728399599904428032	Twitter for iPhone	456	0	1	May	19
01/05/2016	01:43:00	@danieltosh Please help support my Merial Scholars lemur and tenrec research in Madagascar! gofundme.com/madagascarlemu…	https://twitter.com/vlc0005dvm/status/726587693929517057	Twitter Web Client	388	0	0	May	18
04/04/2016	01:43:01	@kateleth Super easy. I'm letting my undercut grow out. But I'm sure I'll change my mind &amp; take the clippers to it.	https://twitter.com/fez_lemur/status/716803226213830657	Twitter for Android	250	0	0	April	14
01/05/2016	01:43:09	@DaneCook Please help support my Merial Scholars lemur and tenrec research in Madagascar! gofundme.com/madagascarlemu…	https://twitter.com/vlc0005dvm/status/726587731476897793	Twitter Web Client	388	0	0	May	18
29/01/2016	01:43:09	packing to move: hmm i've got my shiny rock...my lemon mug....lemur sock....assorted soups. time to hit the road	https://twitter.com/batttletoads/status/692885662798708736	Twitter for iPhone	304	0	5	January	5
24/02/2016	01:43:12	@kellyhasredhair so excited for my lemur glass!!!	https://twitter.com/allie_cat57/status/702307756699574272	Twitter Web Client	121	0	1	February	8
15/03/2016	01:43:16	@fez_lemur @LolaPlusG @lizzymgc Where are my snacks! &gt;:(	https://twitter.com/AstridKitten76/status/709555534509117441	Twitter for Android	1284	0	2	March	11
17/02/2016	01:43:17	We had this cute little lemur visit us at work today. ❤️ I love my job https://t.co/le87oHz4Q2	https://twitter.com/Aylee_Kay/status/699771062771265536	Twitter for iPhone	212	0	2	February	7
21/04/2016	01:43:19	I want a pet lemur	https://twitter.com/CortWolleat/status/722963897758535680	Twitter Web Client	309	0	2	April	16
08/03/2016	01:43:26	@gyip @archive_ninja @liz_the_lemur @Sedna_51 @MsJinxie obv this is basically an excuse to show you my 22yo self's stomach	https://twitter.com/aneolith/status/707018857588891648	Twitter for Android	360	0	2	March	10
01/05/2016	01:43:32	@JohnCena Please help support my Merial Scholars lemur and tenrec research in Madagascar! gofundme.com/madagascarlemu…	https://twitter.com/vlc0005dvm/status/726587828419829760	Twitter Web Client	388	0	0	May	18
01/05/2016	01:43:50	@JacobyShaddix Please help support my Merial Scholars lemur and tenrec research in Madagascar! gofundme.com/madagascarlemu…	https://twitter.com/vlc0005dvm/status/726587902961025025	Twitter Web Client	388	0	0	May	18
10/04/2016	01:43:52	@ChelseaAdlerr praying it's nothing too drastic, they should keep Julien &amp; move Hayes, Connolly, Chara, PRAYING THEY KEEP KING LOUI	https://twitter.com/ShayneKeaney/status/718977769250680833	Twitter for iPhone	907	0	1	April	15
01/05/2016	01:44:04	@realjknoxville Please help support my Merial Scholars lemur and tenrec research in Madagascar! gofundme.com/madagascarlemu…	https://twitter.com/vlc0005dvm/status/726587963962961921	Twitter Web Client	388	0	0	May	18
18/03/2016	01:44:10	"@NatGeo: In Madagascar, some hotels offer up lemurs—some critically endangered—for selfies and entertainment: on.natgeo.com/1px6Zlx"	https://twitter.com/greendee95/status/710642920563613697	Twitter for Windows Phone	93	0	0	March	12
03/03/2016	01:44:19	Just squatted 345 for the first time after tearing my ACL and for the first time ever. Feelin good, hard work pays off	https://twitter.com/Mitch__Lemur/status/705207144367325184	Twitter for iPhone	204	0	4	March	9
07/04/2016	01:44:36	わかったか！だから誰も、キングの足に触ってはいかんのだ！	https://twitter.com/king_sw_julien/status/717890790341550080	twittbot.net	34	0	2	April	14
01/05/2016	01:45:04	@MattyMullins Please help support my Merial Scholars lemur and tenrec research in Madagascar! gofundme.com/madagascarlemu…	https://twitter.com/vlc0005dvm/status/726588216871112704	Twitter Web Client	388	0	0	May	18
25/04/2016	01:45:04	Kids petting Lemur this lemur is my spirit animal! youtu.be/sd_CY-WWBG0	https://twitter.com/pinksugacupcake/status/724413888603799552	iOS	4414	0	0	April	17
28/02/2016	01:45:11	Lemurs are not pets. twitter.com/AP_Oddities/st…	https://twitter.com/mlsimmons/status/703757808936882176	Buffer	1536	0	0	February	9
01/05/2016	01:45:14	@justinbieber Please help support my Merial Scholars lemur and tenrec research in Madagascar! gofundme.com/madagascarlemu…	https://twitter.com/vlc0005dvm/status/726588258289852417	Twitter Web Client	388	0	0	May	18
26/04/2016	01:45:38	@KingJulien_ stay home	https://twitter.com/_KillahM/status/724776419289485312	Twitter for iPhone	945	0	0	April	17
06/02/2016	01:45:45	remember when a lemur sat on my head and i held a baby kangaroo :( https://t.co/lO3ch2A7qc	https://twitter.com/lmaoxlexi/status/695785418021859328	Twitter for Android	2145	0	1	February	6
01/05/2016	01:45:55	@BarackObama Please help support my Merial Scholars lemur and tenrec research in Madagascar! gofundme.com/madagascarlemu…	https://twitter.com/vlc0005dvm/status/726588428834447360	Twitter Web Client	388	0	0	May	18
26/04/2016	01:46:03	@fez_lemur @LolaPlusG I have Schroedinger's album. It might or might not have ordered. I won't know until I get, or don't get a confirmation	https://twitter.com/AstridKitten76/status/724776523245359104	Twitter Web Client	1454	0	1	April	17
17/03/2016	01:46:07	Survival Of Endangered Lemurs Threatened By Illegal Pet Trade In Madagascar - Eurasia Review	https://twitter.com/JudithlaHale2/status/710281025264427008	App Black Store	19	0	0	March	11
17/03/2016	01:46:07	Survival Of Endangered Lemurs Threatened By Illegal Pet Trade In Madagascar - Eurasia Review	https://twitter.com/JudithlaHale2/status/710281025264427008	App Black Store	19	0	0	March	11
13/01/2016	01:46:13	"Zoboomafoo was legit! He was a freaking lemur! He's my main man" -Carson Bateman	https://twitter.com/ally_adams26/status/687088229208600577	Twitter for iPhone	294	0	5	January	2
21/04/2016	01:46:19	The #BronxZoo's Madagascar! exhibit has three new lemur babies nydailynews.com/new-york/bronx… #ZippedNews zippednews.com/bronx-zoo	https://twitter.com/news_in_summary/status/722964651143614465	Zipped News	3026	0	0	April	16
01/05/2016	01:46:24	#WorldVeterinaryDay Please help support my Merial Scholars lemur and tenrec research in Madagascar! gofundme.com/madagascarlemu…	https://twitter.com/vlc0005dvm/status/726588551484346368	Twitter Web Client	388	0	0	May	18
02/04/2016	01:46:26	Lmao apparently my boyfriend looks like a lemur	https://twitter.com/Cash0n_/status/716079311657115648	Twitter for iPhone	524	0	0	April	14
25/01/2016	01:46:29	@loofahlover I would not be surprised by this. I'm apparently as nocturnal as my lemur obsession implies	https://twitter.com/CaffeineLemur/status/691436949417107457	Twitter for iPhone	27	0	0	January	4
28/02/2016	01:46:35	"Nobody in the area who is supposed to have a lemur is missing a lemur,"	https://twitter.com/otolythe/status/703758161849749504	Echofon	941	0	1	February	9
21/04/2016	01:46:36	Babehs @BronxZoo !! The Bronx Zoo's Madagascar! exhibit has three new lemur babies nydn.us/1r0FS2H #babies #spring	https://twitter.com/NatalieCash/status/722964724191748096	Twitter for iPhone	355	0	1	April	16
21/04/2016	01:46:36	Babehs @BronxZoo !! The Bronx Zoo's Madagascar! exhibit has three new lemur babies nydn.us/1r0FS2H #babies #spring	https://twitter.com/NatalieCash/status/722964724191748096	Twitter for iPhone	357	0	1	April	16
05/05/2016	01:46:37	I'm like that demanding lemur when I want my butt rubbed, which is always.	https://twitter.com/appleFYF/status/728038156256346112	Twitter for Android	699	0	1	May	18
26/04/2016	01:46:48	Take a leaf out of a lemur's book. Warm yourself and those you love with the power of touch. Therapeutic Touch... fb.me/7Sfy4pd6q	https://twitter.com/jane_s_hall/status/724776712463110148	Facebook	10	0	1	April	17
08/04/2016	01:46:51	分かってないな。地球のどっかは必ず4月1日なのだ。これ、ジュリアンカレンダー。ワシのセクスィーな写真の下に適当に数字が並んどる	https://twitter.com/king_sw_julien/status/718253745004482561	twittbot.net	34	0	1	April	15
01/05/2016	01:47:03	@chelseahandler Please help support my Merial Scholars lemur and tenrec research in Madagascar! gofundme.com/madagascarlemu…	https://twitter.com/vlc0005dvm/status/726588714189729792	Twitter Web Client	388	0	0	May	18
25/01/2016	01:47:06	@JohnCleese you still can .say if you want write a book about John cheese Presents lemurs and cheese	https://twitter.com/Matt_89_C_/status/691437103008333824	Twitter Web Client		0	1	January	4
04/05/2016	01:47:12	@king_sw_julien ごめん、行ってきますだったね	https://twitter.com/p__78/status/727675917087055872	TweetCaster for Android	55	0	0	May	18
26/02/2016	01:47:19	who wants to go on a date to the lemur center	https://twitter.com/clareoverboard/status/703033569481003008	Twitter for iPhone	449	0	1	February	9
31/03/2016	01:47:30	@randeenoodle And bears, and lemurs, and monkeys... there's really no end to the failures of our forefathers.	https://twitter.com/ryan_gunther/status/715354803992338432	Twitter Web Client	353	0	1	March	13
20/02/2016	01:47:33	"So much eye make up - she's like a lemur I really want to have sex with."	https://twitter.com/BrunosQuotes/status/700859299661221888	Twitter Web Client	1333	0	4	February	8
24/01/2016	01:47:34	The lemur has spoken twitter.com/mic_manly/stat…	https://twitter.com/amcnulty2017/status/691074833791188992	Twitter for iPhone		0	1	January	4
18/04/2016	01:48:19	Got to have a perfect memory when trying to lie to intelligent folks lol twitter.com/natestraw/stat…	https://twitter.com/lemur_dad/status/721877991526010880	Twitter for Android	230	0	2	April	16
08/03/2016	01:48:21	@gyip @archive_ninja @liz_the_lemur @Sedna_51 @MsJinxie my hair feels more like a mane these days and I LOVE IT	https://twitter.com/aneolith/status/707020098247254017	Twitter for Android	360	0	1	March	10
21/03/2016	01:48:31	I was absolutely delighted to have met a lemur today at #C2E2 https://t.co/Kk3beJXT8T	https://twitter.com/FeistyGeizt/status/711731181256122369	Twitter for Android	47	0	3	March	12
27/01/2016	01:48:32	Bertha may be my favorite lemur of all time. greatbigstory.com/stories/a-jump…	https://twitter.com/greenerlemur/status/692162239793602561	Twitter Web Client	61	0	1	January	4
06/05/2016	01:48:34	@DukeLemurCenter that absolutely works! Tell us if you need us to check on them. Also , any chance you have a lemur cam?	https://twitter.com/MDSCInitiative/status/728401034821787649	Twitter for iPhone	2029	0	1	May	19
25/04/2016	01:48:35	My favorite customer at Hyvee is moving to Ohio. I never thought I'd be this sad about it. Who is going to buy the pita bread now?	https://twitter.com/ninja_lemur/status/724414773236916224	Twitter for iPhone	157	0	1	April	17
01/02/2016	01:48:37	@lucyspellerr @CourtneyHotRod as much as i want that, i already have a giraffe, penguin and a lemur to look after as shes dumped them on me	https://twitter.com/gregaarrss_x/status/693974199950536706	Twitter for iPhone		0	0	February	5
17/03/2016	01:48:37	i want a lemur so bad	https://twitter.com/hannah23blair/status/710281655924039681	Twitter for iPhone	127	0	1	March	11
14/04/2016	01:48:46	@phoxxi_ Have bundles of fun missy!!!!! Love and peace....	https://twitter.com/lemur_dad/status/720428553066557440	Twitter for Android	230	0	1	April	15
14/01/2016	01:48:53	@McTony_EDAY did you get the subtle hint @Talbot4422 was laying down? I think she wants a lemur. 	https://twitter.com/capman_1116/status/687451287873441792	Twitter for Android		0	2	January	2
22/04/2016	01:48:54	Rob: I would never touch a lemur... Me: ummm there is a pic of you letting one on the fridge... 	https://twitter.com/christy77ann/status/723327687800954881	Twitter for iPhone	269	0	0	April	17
18/02/2016	01:49:02	is lemur stealing my favorite overwatch chars	https://twitter.com/guy923_ebooks/status/700134898900729856	Guyebooksperhaps	45	0	0	February	7
02/02/2016	01:49:03	We're both cheesing really hard, but Sadies with my lemur boy #noonegetstheinsidejokes  https://t.co/qKnFiWa1EH	https://twitter.com/JasmineTorres__/status/694336696100343808	Twitter for iPhone	269	1	24	February	5
26/03/2016	01:49:04	Im a thief in the night, I'll take everything including cookies	https://twitter.com/KingJulien___/status/713543257372884992	Twitter for iPhone	119	0	0	March	13
06/04/2016	01:49:08	Alot of people are temporary than they seem not matter how they present themselves in the current moment	https://twitter.com/KingJulien_/status/717529543045734400	Twitter Web Client	951	1	1	April	14
05/03/2016	01:49:13	@Lemur_kun if they ever actually re-made lain i might have a 50 word essay due tomorrow but i'm watching smash streams instead lol	https://twitter.com/zj315_ebooks/status/705933150728404992	zerojustice315 ebooks	28	0	0	March	10
17/02/2016	01:49:18	Ok. Someone needs to stop me!  I was just about to tweet Chris &amp; ask if i can pet his lemur . Sorry 	https://twitter.com/LaurenBabad/status/699772579532316672	Twitter for Android	456	0	0	February	7
02/04/2016	01:49:24	@basuke_sara え？ああ、なんか言ったか？ワシいま耳にバナナが詰まっとるから何も聞こえんかったぞ	https://twitter.com/king_sw_julien/status/716080056267767809	twittbot.net	30	0	1	April	14
04/05/2016	01:49:24	@p__78 ワシを置いて行くのか…？ウルウル… 早く戻ってくること。よいな！	https://twitter.com/king_sw_julien/status/727676468554137600	twittbot.net	52	0	0	May	18
14/04/2016	01:49:27	@lemur_dad I will :) you also have fun, and be safe hahah	https://twitter.com/phoxxi_/status/720428725800570885	Twitter for Android	2598	0	0	April	15
11/02/2016	01:49:34	#IfIHadTrumpsMoney I'd wear more than just a groundhog on my head....I'd experiment with lemurs, prairie dogs, hedge hogs, etc!! lol	https://twitter.com/TerryDeMaeyer/status/697598320311558144	Twitter Web Client	57	0	1	February	6
06/02/2016	01:49:42	I think my cat is part lemur 濾 https://t.co/tlF4lzxcJ8	https://twitter.com/valeriieeG/status/695786410893307905	Twitter for iPhone	117	0	1	February	6
25/04/2016	01:49:44	Lemur no, bc my boyfriend says I can't have one in the house  twitter.com/cakes_babbyy/s…	https://twitter.com/LyndseyMLaRue/status/724415061712756737	Twitter for iPhone	1433	0	1	April	17
02/05/2016	01:49:46	@Booosace yea it's my pet lemur Carl	https://twitter.com/Puubed/status/726951785747746816	Twitter for iPhone	406	0	0	May	18
06/05/2016	01:49:46	Still my brotha https://t.co/I9QWfyG1xe	https://twitter.com/Tyler_lemur/status/728401335859724288	Twitter for iPhone	353	0	5	May	19
16/04/2016	01:49:46	I want to buy something irrational like a lemur	https://twitter.com/THELORDLIGHTSKN/status/721153578560163840	Twitter for Android	94	0	0	April	16
06/04/2016	01:49:59	I cant stress the need to focus on yourself enough	https://twitter.com/KingJulien_/status/717529755210407936	Twitter Web Client	951	1	1	April	14
08/02/2016	01:50:02	@simandoux @carnauval Bisa. Lebih suka lemur sih. Atau anoa. Chinese don't have it, do they?	https://twitter.com/agunsux/status/696511270699339777	TweetDeck	2152	0	0	February	6
13/01/2016	01:50:04	Kirstie Alley: 'I need a man who loves monkeys!' peoplem.ag/0XxjBEh https://t.co/iRJz08ytEc	https://twitter.com/people/status/687089198046818304	SocialFlow		9	49	January	2
08/02/2016	01:50:06	Lions, Leopards And Lemurs: London's Most Unusual Pets - Londonist	https://twitter.com/laraGlover6/status/696511288680304640	App Black Store	48	0	0	February	6
19/04/2016	01:50:09	tattoo of a lemur on my back then when people are like "oh u got a monkey on ur back haha" I can say no its a lemur u ignorant piece of poo	https://twitter.com/notsowild_cat/status/722240839229902849	Twitter for Android	133	1	1	April	16
04/04/2016	01:50:18	@prancingpapio @vegan_beast @primate_refuge So I have to order 2 artworks: a lemur, &amp; a @SaveTheChimps 	https://twitter.com/jerseygirlnb/status/716805059993014273	Twitter for Android	1336	0	0	April	14
08/02/2016	01:50:27	I added a video to a @YouTube playlist youtu.be/90SsSNJ3SJ4?a King Julien gives great love advice	https://twitter.com/Jake_Hunter/status/696511375439458304	Google	908	0	0	February	6
08/02/2016	01:51:18	I liked a @YouTube video youtu.be/90SsSNJ3SJ4?a King Julien gives great love advice	https://twitter.com/Jake_Hunter/status/696511591123128320	Google	908	0	0	February	6
23/02/2016	01:51:18	shoutout to the guy in drive thru that had a pet lemur on a leash 	https://twitter.com/lets_parTAY/status/701947408750501888	Twitter for iPhone	712	0	4	February	8
13/01/2016	01:51:40	"Kirstie Alley: 'I need a man who loves monkeys!' peoplem.ag/0XxjBEh https://t.co/3cRT3ekNVa"	https://twitter.com/PetrinaRigby/status/687089599726940162	IFTTT		0	0	January	2
06/02/2016	01:51:41	Oh hail king julien	https://twitter.com/Emiebengan/status/695786910413778944	Twitter for Android		0	0	February	6
07/02/2016	01:51:49	@ParallaxStella I want to buy you this... tinyurl.com/hay8qk3	https://twitter.com/Vinonerdz/status/696149332739764224	Twitter Web Client	101	0	1	February	6
01/04/2016	01:52:00	 twitter.com/jetboy__/statu…	https://twitter.com/__Kingjulien/status/715718324399783938	Twitter for iPhone	1070	1	0	April	14
02/02/2016	01:52:00	@HughesTykeya I have lemur fingers lol	https://twitter.com/TeeLeChe/status/694337438269861889	Twitter for iPhone		0	0	February	5
07/04/2016	01:52:05	I want a lemur and a sloth so so bad. You have no idea.	https://twitter.com/MaddisenMarieee/status/717892672837390336	Twitter for iPhone	319	0	0	April	14
15/03/2016	01:52:06	@haadinur_ I DONT HAVE THAT BIG A FORHEAD U LEMUR LOOKIN ASS NIGGA	https://twitter.com/nvstexa/status/709557754197708800	Twitter for iPhone	148	0	2	March	11
15/03/2016	01:52:25	@AstridKitten76 @LolaPlusG @lizzymgc I really like being in my 40s. Any age is fine but my 40s feels right. I'm not prepared for 50.	https://twitter.com/fez_lemur/status/709557837060395008	Twitter for Android	222	0	1	March	11
14/04/2016	01:52:32	@phoxxi_ I was gonna tell you to be safe but didn't want to sound to you like an anxious parent lololol....but have fun and be safe!!!	https://twitter.com/lemur_dad/status/720429502019407872	Twitter for Android	230	0	1	April	15
04/03/2016	01:52:38	I want a lemur	https://twitter.com/ashhhlxy/status/705571622279901184	Twitter for iPhone	724	0	0	March	10
06/04/2016	01:52:57	Never give up your future plans for anyone life	https://twitter.com/KingJulien_/status/717530501335146496	Twitter Web Client	951	0	0	April	14
13/01/2016	01:52:59	Kirstie Alley: 'I need a man who loves monkeys!' peoplem.ag/0XxjBEh https://t.co/CrcrrnqkI4	https://twitter.com/news8magazine/status/687089931336978433	IFTTT		0	0	January	2
19/04/2016	01:53:01	@pantalonesfuego @liz_the_lemur @DangOlWill SpouseW &amp; I moviehopped on our first unofficial date! We do Big Crimes all the time	https://twitter.com/Spice__Weasel/status/722241560482590720	Twitter Web Client	908	0	4	April	16
28/01/2016	01:53:14	New track, put my heart into this one 'The Prophecy' by L.e.M.u.R on #SoundCloud? #np soundcloud.com/lemur-official…	https://twitter.com/LiamReading97/status/692525811484729344	Twitter Web Client	128	0	0	January	4
13/03/2016	01:53:15	@MartelJu happy birthday king julien hope u had a great day https://t.co/o3VVetcieT	https://twitter.com/kadesha_1/status/708833268070617088	Twitter for iPhone	591	0	1	March	11
03/05/2016	01:53:17	galera vocês também assistem zoboomafo?	https://twitter.com/analuaires_/status/727315057512710145	Twitter for iPhone	543	0	0	May	18
13/04/2016	01:53:32	 kristen-rapp: Brothers and sisters, I have found my calling: embroidering Vin Diesel movie quotes... tmblr.co/ZQM_zu24wVpMy	https://twitter.com/PhD_Lemur/status/720067365657014272	Tumblr	48	0	0	April	15
05/04/2016	01:53:54	i don‘t want a King Julien movie...【	https://twitter.com/jorai1212/status/717168352574246916	Twitter Web Client	94	0	0	April	14
25/03/2016	01:53:57	Tatty Teddy &amp; my Blue Nose Friends, Spirit the Lemur # 110, Made with love toys-and-hobbies.info/tysnd/hbbs060/… https://t.co/IAaJV1zFqC	https://twitter.com/item_bid/status/713182097784094721	IFTTT	19	0	0	March	13
29/01/2016	01:53:57	LIVE on #Periscope: King Julien periscope.tv/w/aXq9tTFlUkV4…	https://twitter.com/maj0rpayne_/status/692888378161762304	Periscope		0	0	January	5
06/04/2016	01:54:08	Life goes on without the most important people dont let the emotions of now hold you back	https://twitter.com/KingJulien_/status/717530799617228802	Twitter Web Client	951	0	0	April	14
21/01/2016	01:54:08	.@Kharizmarae on #Periscope: Who wants to unbox a Loot Crate with a lemur??  periscope.tv/w/aXAvZjEwNzUx… https://t.co/aqCnwYzk3Q	https://twitter.com/batpool97/status/689989323496779776	Twitter for iPhone		0	1	January	3
07/04/2016	01:54:18	@GodandtheBear Good kids. They have more access to information than their Fox/CNN lemurs of parents.	https://twitter.com/Dawa2016/status/717893230931521536	Mobile Web (M5)	41	1	3	April	14
19/04/2016	01:54:20	@lakeeeyy yes you are and to be loved so much it means that you have fantastic qualities. Be strong confident and proud and move forward!!	https://twitter.com/lemur_dad/status/722241894135128065	Twitter for Android	230	0	2	April	16
21/01/2016	01:54:22	.@Kharizmarae on #Periscope: Who wants to unbox a Loot Crate with a lemur??  periscope.tv/w/aXAvZjEwNzUx…	https://twitter.com/batpool97/status/689989380602224640	Twitter for iPhone		0	1	January	3
19/02/2016	01:54:30	Croats have small swirly dicks that roll up like a lemur tail.	https://twitter.com/JokeLvr/status/700498662196051968	Twitter Web Client	1974	0	1	February	8
17/02/2016	01:54:43	@chrisschmelke I.... Kind of want a photo op with your lemur.	https://twitter.com/deidre2002/status/699773942635065344	Twitter for iPhone	991	0	0	February	7
05/05/2016	01:54:47	Don't mind my crying, it's meaningless	https://twitter.com/Krazy_Lemur/status/728040212765544449	Twitter for iPhone	166	0	0	May	18
28/01/2016	01:54:50	Today, a Lemur jumped on me. My life is complete	https://twitter.com/Milos_NB/status/692526214498631680	Twitter for Android	97	0	2	January	4
21/04/2016	01:55:33	TT PK 89a 2004 MADAGASCAR 1000 ARIARY "LEMUR" PMG 55 ABOUT UNCIRCULATED! buy-antiques.info/byn/tqs005/?qu… https://t.co/W3gpfX8JWE	https://twitter.com/PoshVery/status/722966973500526593	IFTTT	35	0	0	April	16
02/02/2016	01:55:37	MARCO WON MY CAUCUS #StudentsForRubio @_SFRNC @MarcoRubioNE @marcorubio @VHSConservative	https://twitter.com/ninja_lemur/status/694338350203871233	Twitter for iPhone	149	21	43	February	5
03/05/2016	01:55:47	@SportsMel I want them to give a ridiculous command to their lemur followers to see if they do it	https://twitter.com/Dez_Walker/status/727315688541540352	Tweetbot for iΟS	1064	0	0	May	18
14/04/2016	01:55:49	My cats will protect me  twitter.com/kayleighpie_/s…	https://twitter.com/iam_lemur/status/720430327315898369	Twitter for Android	26	0	1	April	15
18/04/2016	01:55:52	My new goal in life is to go to Madagascar and play with lemurs 	https://twitter.com/arelette_28/status/721879890081878017	Twitter for Android	61	0	0	April	16
03/04/2016	01:55:54	@ediehan @liz_the_lemur know-it-alls know it's more likely we won't have many friends. she wouldve been more scared of displeasing authority	https://twitter.com/lizbizfizz/status/716444081191145472	Twitter Web Client	357	0	1	April	14
14/01/2016	01:56:01	If I won the powerball I'd definitely buy a ring tailed lemur	https://twitter.com/ReeceSchara7227/status/687453082498772995	Twitter for iPhone	391	0	6	January	2
17/02/2016	01:56:07	@Aamandaaaxxx Daddy! Quick question for my fan page. Would you rather hold a lemur or a sloth?	https://twitter.com/saltydalty98/status/699774293761200129	Twitter for iPhone	10	0	0	February	7
21/04/2016	01:56:10	Lemur knows what it wants! twitter.com/viiidx/status/…	https://twitter.com/Tahoe_Sushi/status/722967128136159232	Twitter for iPhone	642	0	0	April	16
10/02/2016	01:56:21	Removi "All Hail King Julien" da minha grade bit.ly/16MNvQf #bancodeseries	https://twitter.com/Boyolisse/status/697237639183765508	Banco de Séries	17366	0	0	February	6
27/01/2016	01:56:24	@juanyfbaby I want either one of these or a lemur	https://twitter.com/sanitythief/status/692164221744865281	Twitter for iPhone		0	1	January	4
05/02/2016	01:56:34	@Adanusch TBH I think she has like the third highest skill cap in the game after Mega Man and Toon Link.	https://twitter.com/Lemur_kun/status/695425754134228992	TweetDeck	285	0	0	February	6
21/04/2016	01:56:38	TT PK 89a 2004 MADAGASCAR 1000 ARIARY "LEMUR" PMG 55 ABOUT UNCIRCULATED! buy-antiques.info/byn/tqs025/?qu… https://t.co/Zma7IUhugX	https://twitter.com/ItemsListed/status/722967246805557248	IFTTT	41	0	0	April	16
21/04/2016	01:56:38	TT PK 89a 2004 MADAGASCAR 1000 ARIARY "LEMUR" PMG 55 ABOUT UNCIRCULATED! buy-antiques.info/byn/tqs025/?qu… https://t.co/Zma7IUhugX	https://twitter.com/ItemsListed/status/722967246805557248	IFTTT	43	0	0	April	16
19/02/2016	01:56:40	@LolaPlusG And, yes--I'm all about channeling my inner Kathleen Hanna and unleashing its fierce, kick ass energy on the world. With kindness	https://twitter.com/fez_lemur/status/700499209896591360	Twitter for Android	191	0	1	February	8
08/02/2016	01:56:54	hangin out with my new lemur friends today☺️ @ Gulf Shores Zoo instagram.com/p/BBgfTf4AgYj/	https://twitter.com/LaurenFlippo/status/696512999981449217	Instagram	229	1	2	February	6
09/04/2016	01:56:58	Someone come play xbox with me..... no one is on.  no really....... Beloved Lemur is my name COD is my game!! Or anything really.	https://twitter.com/BelovedLemur/status/718618676459515905	Twitter for Android	37	0	0	April	15
14/03/2016	01:57:10	JESUS NOSTALGIA KSJSKNSKSJAKAA zoboomafo ❤ twitter.com/BetoChOf/statu…	https://twitter.com/smiledakehh/status/709196644651290630	Twitter for Android	838	0	1	March	11
23/04/2016	01:57:19	Testing my hot new account. #triumph #toga #GeorgeClooney #twentydollarbill #orangejuice #lemurs #WTF #lambdalambdalambda #followmebitches	https://twitter.com/saladsneakersss/status/723692196092735492	Twitter Web Client	47	0	0	April	17
20/01/2016	01:57:21	Shoutout to my homies anonymous hyena, Ibex, platypus, panda, and lemur on the Google slides. We are out here grinding together.	https://twitter.com/rithvicbabyhand/status/689627742409736193	Twitter for iPhone	220	0	8	January	3
03/03/2016	01:57:23	Vote for Critically Endangered Lemurs Of Madagascar in Online Contest &gt; WCS Newsroom: March 1, 2016—Want to he... jftb.a.boysofts.com/mY0	https://twitter.com/sciencenews7/status/705210432047312896	twitterfeed	294	0	0	March	9
27/04/2016	01:57:25	I want a pet lemur	https://twitter.com/missemilyy_/status/725141772716924928	Twitter for iPhone	915	0	0	April	17
26/04/2016	01:57:36	@Teezy4_ shit son not on my watch Ima have to catch a body now	https://twitter.com/Tyler_lemur/status/724779428526460929	Twitter for iPhone	350	0	0	April	17
02/05/2016	01:57:48	@whemleh sorry, no :( Lemur doesn't want people to know the story bc he still might write it proper	https://twitter.com/Cobrahhhhh/status/726953806546755584	Twitter Web Client	298	0	0	May	18
21/04/2016	01:57:52	The fact that the CAASP test has an article on lemurs.. I feel like they're coming @ me sideways	https://twitter.com/CloeJordyn/status/722967558354169856	Twitter for iPhone	401	0	6	April	16
21/04/2016	01:57:52	The fact that the CAASP test has an article on lemurs.. I feel like they're coming @ me sideways	https://twitter.com/CloeJordyn/status/722967558354169856	Twitter for iPhone	403	0	6	April	16
11/02/2016	01:58:09	my brother was lemur kin THIS IS SO FUNNY BECAUSE THERE WAS A POINT IN TIME MY BROTHER CONSIDERED HIMSELF AN ACTUAL LEMUR	https://twitter.com/tottymatsu/status/697600479526809601	Twitter Web Client	2424	0	2	February	6
09/02/2016	01:58:11	forgot @hiitaylorblake has a lemur	https://twitter.com/princessl3y/status/696875712784048128	Twitter for iPhone	105	3	11	February	6
27/03/2016	01:58:16	My ex used to say I looked like a lemur and my best friend just backed it ☹	https://twitter.com/claireyski/status/713907960821317632	Twitter for iPhone	240	0	0	March	13
06/04/2016	01:58:18	@rebekahhara and a pet lemur	https://twitter.com/rxymondd/status/717531847807410176	Twitter for iPhone	453	0	3	April	14
25/01/2016	01:58:27	@chibi_lulu My little lemur-kitty &lt;3	https://twitter.com/KristaWordsmith/status/691439960050831360	Twitter Web Client	144	0	0	January	4
31/03/2016	01:58:35	@glaeken @BoritoBandito For those curious what he looks like I have a photo of Sam on my phone from like 3 years ago https://t.co/ma2QTBdVmQ	https://twitter.com/Lemur_kun/status/715357592952967172	Twitter for Android	314	0	0	March	13
22/02/2016	01:58:39	Looking at Cloud's matchup spread, I'm realizing how many positive matchups he has. It's absurd	https://twitter.com/Lemur_kun/status/701586870308720640	TweetDeck	287	0	0	February	8
15/03/2016	01:58:40	@AstridKitten76 @LolaPlusG @lizzymgc Exactly! I would say I have less angst, but that would be a lie. Midlife angst is a bitch.	https://twitter.com/fez_lemur/status/709559407676264448	Twitter for Android	222	0	1	March	11
05/01/2016	01:58:45	Tyler and I are going to buy a lemur. 	https://twitter.com/AmbaSykes/status/684192276629827584	Twitter for iPhone	276			January	1
02/03/2016	01:58:57	@Drew_Lab Just realized that the giant dwarf lemur and the giant sengi haven't been shown to be hibernators yet. But their relatives have...	https://twitter.com/dl_levesque/status/704848436651286529	Twitter Web Client	182	0	1	March	9
13/01/2016	01:59:02	@coasterstudios a lemur, my YouTube is Lemurseighteen so that makes me laugh #retweet	https://twitter.com/pineracer/status/687091451331751936	Twitter for iPad	34	0	0	January	2
29/04/2016	01:59:10	Hey Mum, you wanna meet us in Madagascar? Kenya has that No Lemur problem see.	https://twitter.com/kayiwa/status/725866986203451392	Tweetbot for iΟS	954	0	0	April	18
16/01/2016	01:59:12	I got told I looked like a lemur yesterday cuz my eyes are so big thx	https://twitter.com/kayliejustice/status/688178659199340544	Twitter for iPhone	587	0	0	January	3
30/04/2016	01:59:14	@Incog @liz_the_lemur @keepthemuse I have like 17 at this point so I will gladly offer assistance and/or moral support!	https://twitter.com/elyseexplosion/status/726229394369421313	Twitter for Android	506	0	2	April	18
30/04/2016	01:59:14	@Incog @liz_the_lemur @keepthemuse I have like 17 at this point so I will gladly offer assistance and/or moral support!	https://twitter.com/elyseexplosion/status/726229394369421313	Twitter for Android	508	0	2	April	18
12/02/2016	01:59:19	I think Marth has the single best set of color skins in Smash	https://twitter.com/Lemur_kun/status/697963161652174849	TweetDeck	285	0	0	February	7
02/04/2016	01:59:24	@basuke_sara 待て、いま取り込み中！	https://twitter.com/king_sw_julien/status/716082573504425984	twittbot.net	30	0	1	April	14
14/04/2016	01:59:30	First tix Hat, King Julien Tail Cx twitter.com/JackInTheRoblo…	https://twitter.com/Irish_Gebb/status/720431254093619200	Twitter Web Client	13	0	0	April	15
21/04/2016	01:59:31	All I want in life is happiness, a family, and a moderately-sized army of lemurs that will do my bidding	https://twitter.com/yesiamcarli/status/722967974231953408	Twitter Web Client	68	0	3	April	16
25/01/2016	01:59:31	naming your child conchobar is like when my parents wanted to name me emer (like lemur)	https://twitter.com/leafylilo/status/691440228620435456	Twitter for iPhone	1557	0	0	January	4
27/04/2016	01:59:41	Me and my kpop friend were talking about Momo, and our other non-Kpop friend asks who Momo was, and I said the lemur from Avatar	https://twitter.com/domoderful/status/725142342710206465	Twitter Web Client	241	0	1	April	17
10/02/2016	01:59:43	@fez_lemur @gerardway I'm on my phone &amp; for some reason the rest of those tweets didn't show! The rest were older! Anyway, I GUESSED right!	https://twitter.com/AstridKitten76/status/697238483371315200	Mobile Web (M5)	1152	0	1	February	6
19/04/2016	01:59:49	@king_sw_julien 嫌だ	https://twitter.com/p__78/status/722243272299520000	TweetCaster for Android	51	0	0	April	16
23/04/2016	01:59:59	要求強め / “Kids Pet and Communicate with Lemur” htn.to/8M4E9a	https://twitter.com/rousseau_mania/status/723692864333455360	Hatena	302	1	1	April	17
21/04/2016	02:00:07	KING JULIEN twitter.com/franglophonic/…	https://twitter.com/One_DarkBeat/status/722968124866228225	Twitter for iPhone	1067	6	3	April	16
12/02/2016	02:00:08	Sheik has some great ones too.	https://twitter.com/Lemur_kun/status/697963365826691072	TweetDeck	285	0	0	February	7
13/02/2016	02:00:10	These baboons and lemurs have left the trees to live in caves - New Scientist	https://twitter.com/Evalovecam1/status/698325763079213056	App Black Store	110	0	0	February	7
23/04/2016	02:00:33	A Lemur would be a cool pet to have	https://twitter.com/DanielConrad090/status/723693007594217472	Twitter for iPhone	311	1	1	April	17
06/04/2016	02:00:44	Work on yourself and watch the person you once chased turn into the one chasing	https://twitter.com/KingJulien_/status/717532462147088386	Twitter Web Client	951	0	0	April	14
18/03/2016	02:00:48	@BlueRaiderDJ When I read that, I thought you said "lemurs" at first and I was confused  my brain is so done today...	https://twitter.com/rosdeutscher/status/710647110165786627	Twitter for iPhone	248	0	1	March	12
27/01/2016	02:00:48	Street harassment lemur has me WEAK	https://twitter.com/_CampbellNoSoup/status/692165326692323330	Twitter for iPhone		0	0	January	4
15/03/2016	02:00:54	@AstridKitten76 @LolaPlusG @lizzymgc Although I have wry wit about my midlife angst, so hey! Age will get you something.	https://twitter.com/fez_lemur/status/709559968953798656	Twitter for Android	222	0	1	March	11
11/02/2016	02:00:58	HE DIDNT WANT A LEMUR COSTUME HE JUST LIKE ??? THOUGHT HE WAS A LEMUR ALREADY	https://twitter.com/tottymatsu/status/697601186707460096	Twitter Web Client	2423	0	0	February	6
26/01/2016	02:01:03	A6: Performed the USA as Zooboomafoo the Lemur w/ the Kratt Brothers. Never been hugged more in my life #flipclass https://t.co/lNoEo9zhWJ	https://twitter.com/lindsaybcole/status/691803001485422593	TweetDeck	901	0	3	January	4
31/03/2016	02:01:04	@Lemur_kun @glaeken @BoritoBandito oh my god he looks exactly what i thought he'd look like	https://twitter.com/Theguy923/status/715358219443376129	TweetDeck	260	0	2	March	13
08/02/2016	02:01:23	AYY MY COVER OF RUBBER DOLL FINALLY HAS MORE VIEWS THAN MY RAJ x KING JULIEN VIDEO	https://twitter.com/sammeriee/status/696514127284604928	Twitter Web Client	1413	0	1	February	6
11/02/2016	02:01:26	I THINK THE STORY IS THAT HE WANTED TO BE LIKE A "SUPER LEMUR" LIKE A LEMUR SUPER HERO SO MY MOM MADE THIS LEMUR COSTUME	https://twitter.com/tottymatsu/status/697601303283965952	Twitter Web Client	2424	0	0	February	6
24/01/2016	02:01:26	@jo_Eraps King Julien please it is amazing and hilarious	https://twitter.com/c_maidankine/status/691078321757622274	Twitter for iPhone		0	1	January	4
22/03/2016	02:01:27	Ok here's a King Julien NEW SONG, 'Anything you can do I can do better', as an 'Unlikely Duet', again with my... fb.me/5hCBDcp9J	https://twitter.com/benpricecomedy/status/712096823771537409	Facebook	379	0	1	March	12
14/04/2016	02:01:31	Other than humans, black lemurs are the only primates that may have blue eyes.	https://twitter.com/mthernature/status/720431760090091520	mthernature_app	4107	0	1	April	15
21/03/2016	02:01:47	I think ndionere King Julien before I sleep 樂 been a while he liked my tweet anyway 	https://twitter.com/Shaerronn/status/711734519028551680	Twitter for iPhone	2224	1	0	March	12
10/03/2016	02:01:51	tbt to when i used to think the lemur was real lol I didnt know the one that talked was a doll until my family told me and my heart broke	https://twitter.com/JmosFreckless/status/707748269921800192	Twitter Web Client	1888	1	1	March	10
14/02/2016	02:01:55	Could it be love sama @raisa6690 yg lg di @TheComment_NET pagi ini indah 	https://twitter.com/kingjulien_91/status/698688588335067136	Twitter for Android	126	0	0	February	7
14/02/2016	02:01:55	Could it be love sama @raisa6690 yg lg di @TheComment_NET pagi ini indah 	https://twitter.com/kingjulien_91/status/698688588335067136	Twitter for Android	122	0	0	February	7
22/01/2016	02:02:03	My eyes are tired and I have a long 12-14 hours to go...	https://twitter.com/Lemur_Leyva58/status/690353702444621826	Twitter for Android		0	0	January	4
22/03/2016	02:02:24	"Your mind is an impenetrable as the coconuts that helped form it." ~my sleepy boyfriend	https://twitter.com/neener_lemur/status/712097063065001984	Twitter for iPhone	71	0	2	March	12
22/02/2016	02:02:26	@TuxedoDemon wingless bat lemur?? Things???? i have no idea	https://twitter.com/evegwood/status/701587822516551680	Twitter for iPhone	276	0	1	February	8
13/04/2016	02:02:28	@PledgeDante_ lmao my lips aren't even that big you lemur looking bitch	https://twitter.com/thatboyladd/status/720069612252110848	Twitter for iPhone	453	0	3	April	15
22/04/2016	02:02:33	What do Tesla, lemurs and a bespoke construction company have in common ? - eepurl.com/bTrGCf	https://twitter.com/lucidity_app/status/723331124588621824	MailChimp	21	0	0	April	17
21/02/2016	02:02:41	@LolaPlusG Yes! I only have 3 kitties now since sweet Lula died. But I gave Grimey, Gazpacho &amp; Dempsey lots o cuddles!	https://twitter.com/fez_lemur/status/701225497460498432	Twitter for Android	207	0	0	February	8
21/02/2016	02:02:43	@KingJulien_ congrats fool 	https://twitter.com/jfrim30/status/701225507023622144	Twitter for iPhone	568	1	1	February	8
11/02/2016	02:02:48	AND MY BROTHER WAS LIKE ????? HE DIDNT NEED THAT COSTUME BECAUSE HE ALREADY HAD THE LEMUR PART TAKEN CARE OF	https://twitter.com/tottymatsu/status/697601648160538625	Twitter Web Client	2424	0	0	February	6
16/03/2016	02:02:56	@Theguy923 im going to drown mine in more sorrows because i have nothing else	https://twitter.com/Lemur_kun/status/709922868650504192	TweetDeck	300	0	1	March	11
07/02/2016	02:03:13	@Lemur_kun @CapriGenesis I can't write my essay because the movie I need to watch will be done downloading tomorrow lol	https://twitter.com/GanymedeElegy/status/696152203250311168	TweetDeck	244	0	0	February	6
12/01/2016	02:03:50	Cómo es posible que a alguien no le dé risa el lemur Rey Julien	https://twitter.com/Edurodriguezmo/status/686730273107623938	Twitter for Android		0	0	January	2
28/01/2016	02:03:57	I just pet a lemur #BellLetsTalk	https://twitter.com/TaliCald/status/692528507600134146	Twitter for iPhone		0	1	January	4
04/02/2016	02:04:03	These baboons and lemurs have left the trees to live in caves - New Scientist	https://twitter.com/KarenGo67723578/status/695065248152358913	Mypginfo		2	0	February	5
04/02/2016	02:04:03	These baboons and lemurs have left the trees to live in caves - New Scientist	https://twitter.com/KarenGo67723578/status/695065248152358913	Mypginfo		2	0	February	5
22/03/2016	02:04:04	Survival Of Endangered Lemurs Threatened By Illegal Pet Trade In Madagascar - Eurasia Review	https://twitter.com/JessieL14438196/status/712097481153236992	My test acc	48	0	0	March	12
22/03/2016	02:04:04	Survival Of Endangered Lemurs Threatened By Illegal Pet Trade In Madagascar - Eurasia Review	https://twitter.com/JessieL14438196/status/712097481153236992	My test acc	48	0	0	March	12
24/04/2016	02:04:12	Kids Pet and Communicate with Lemur youtu.be/WXM8tUnSJ3o @YouTubeさんから かわいい	https://twitter.com/OniBana4645/status/724056315379638274	Twitter Web Client	299	0	0	April	17
07/02/2016	02:04:21	@Lemur_kun @GanymedeElegy LETS HAVE A BOT JOIN JOEY	https://twitter.com/CapriGenesis/status/696152488706048000	Twitter for iPhone	141	0	0	February	6
04/02/2016	02:04:22	@thomas_violence I have a cat named Dempsey	https://twitter.com/fez_lemur/status/695065327298748416	Twitter for Android		0	1	February	5
28/02/2016	02:04:28	thank god i have 2 monitors https://t.co/NRK5sfUjzS	https://twitter.com/Lemur_kun/status/703762661415231488	TweetDeck	287	0	0	February	9
27/04/2016	02:04:33	@ellencarmichael Now to be fair, that lemur has had a first aid class; and I have it on good account that was just 12-hr Sudafed.	https://twitter.com/hawkeyegoob/status/725143568231333889	Twitter Web Client	53	0	0	April	17
14/04/2016	02:04:49	@lnteIIigence @kayleighpie_ I'm not sure if you've seen my picture or not but I have a tiny sword. I am ready.	https://twitter.com/iam_lemur/status/720432593561227264	Twitter for Android	26	0	3	April	15
27/01/2016	02:04:53	It was when the spider king was enthroned in 1461 when the church and nobles realized SHIT GOT REAAAAAL	https://twitter.com/julien_822/status/692166352870711296	Twitter for Android		0	0	January	4
21/03/2016	02:04:57	Gotta have clean babies! #lemur #ringtailedlemurs #animals #cute #conservation #cuteness #lemurs vine.co/v/eKL5PipFbKu	https://twitter.com/LuckyPup23/status/711735317514948609	Twitter for iPad	273	0	1	March	12
17/02/2016	02:05:02	@liz_the_lemur yes and I still triple check the spelling of my name at all times due to a weird sequence of consonants	https://twitter.com/TalkingHat/status/699776535834730496	Twitter for Android	389	0	1	February	7
26/02/2016	02:05:09	@Lemur_kun I know his buffs have been pretty substantial so I just might	https://twitter.com/GanymedeElegy/status/703038057759412224	TweetDeck	246	0	0	February	9
07/02/2016	02:05:20	WHAT THE FUCK IS THIS CONFUSED LEMUR THING YA'll KEEP TWEETING. WHAT IS IT. WHAT ANIMAL IS it. I HAVE SO MANY QUESTIONS. I'M UPSET	https://twitter.com/T4T14R4/status/696152736069509120	Twitter for iPhone	656	0	0	February	6
26/04/2016	02:05:21	King Julien	https://twitter.com/SamuelBush94/status/724781382149521408	Twitter for Android	16	0	0	April	17
12/02/2016	02:05:25	Mort Dies! (All Hail King Julien)-(HD) youtu.be/ZHFBb79mS9Q	https://twitter.com/whomi1111/status/697964693948911617	Twitter for iPhone	19	0	1	February	7
18/04/2016	02:05:25	@lakeeeyy thank you. I am glad I have helped just a little....	https://twitter.com/lemur_dad/status/721882293028020224	Twitter for Android	230	0	1	April	16
01/05/2016	02:05:31	The Lion King Reference. (All Hail King Julien)-(HD) youtu.be/6Iw6ipdHpwk via @YouTube	https://twitter.com/whomi1111_/status/726593362854289410	Twitter Web Client	23	0	0	May	18
03/03/2016	02:05:35	Our 2016 Logo. The Lemurs. Officially sponsored by Coco's Tropical Ice !! https://t.co/Vj4vID3L5p	https://twitter.com/LEMURS_PWL/status/705212492356722688	Twitter for Android	94	0	0	March	9
09/02/2016	02:05:54	Red Panda, aka Firefox. My current favorite animal. (Second place to lemurs – wh… piktures.asia/red-panda-aka-… https://t.co/xLdFoNndGM	https://twitter.com/PikturesP/status/696877653488340994	WordPress.com	177	0	0	February	6
29/04/2016	02:05:55	@MrJapulleyable Lets focus on the task at hand and see how it goes. I'm not taking anymore chances when it comes to King Julien.	https://twitter.com/KarlFanaloka/status/725868687396237312	Twitter for iPad	48	0	0	April	18
19/01/2016	02:05:56	@cakewrecks Well, now all I want are lemur cakes. *sigh*	https://twitter.com/HeymansPhotogra/status/689267514363260928	Twitter for iPhone		0	0	January	3
19/03/2016	02:06:09	Rare lemur found in Calif. backyard likely part of illegal animal trade - CBS News	https://twitter.com/JoannaBryan17/status/711010844780449794	App Black Store	19	0	0	March	12
19/03/2016	02:06:09	Rare lemur found in Calif. backyard likely part of illegal animal trade - CBS News	https://twitter.com/JoannaBryan17/status/711010844780449794	App Black Store	19	1	0	March	12
05/01/2016	02:06:13	@alexismadrigal It's a 1977 illustration of a 17th century poem, so I'm betting on raccoons. But if he wants to see lemurs who'm I to argue?	https://twitter.com/YAppelbaum/status/684194158492397568	TweetDeck		0	2	January	1
17/02/2016	02:06:15	@TalkingHat @liz_the_lemur yes, and my last name is in the english dictionary	https://twitter.com/sarah_jwh/status/699776842346205184	Twitter Web Client	292	0	2	February	7
12/02/2016	02:06:18	Also, White Marth is like my favorite recolor in the game by far	https://twitter.com/Lemur_kun/status/697964919363346432	TweetDeck	285	0	0	February	7
16/03/2016	02:06:24	Tienes el complejo del rey julien, te crees un chingo siendo un Lemur. 	https://twitter.com/Ferwewex/status/709923742076395520	Twitter for Android	59	1	0	March	11
05/05/2016	02:06:32	Hurt my best friend, I'll hurt you. @ArmPrvt	https://twitter.com/Lexx_Lemur/status/728043170005573632	Twitter for iPhone	39	0	1	May	18
06/05/2016	02:06:37	Lemur huh? It appears I have some competition...	https://twitter.com/Christophe_bot/status/728405579396354048	twittbot.net	325	0	0	May	19
25/02/2016	02:06:54	JOEY THE LEMUR HE'S REALLY FUN TO HAVE AROUND youtu.be/PGMz6r37Za4 via @YouTube	https://twitter.com/pogeymen/status/702676109268230145	Twitter Web Client	73	0	0	February	8
26/03/2016	02:06:58	King Julien (Madagascar) https://t.co/dQ9cJMOenv	https://twitter.com/knucklebust/status/713547764177715200	Twitter for iPhone	277	5	5	March	13
28/02/2016	02:07:03	why does the 2GG stream have the video/audio quality of a phone recording?	https://twitter.com/Lemur_kun/status/703763310655762432	TweetDeck	287	0	1	February	9
12/02/2016	02:07:12	So this dude has a character who trains attack extinct mega lemurs. That's pretty cool. twitter.com/saladinahmed/s…	https://twitter.com/am_anatiala/status/697965144987467776	Twitter Web Client	687	3	2	February	7
28/03/2016	02:07:16	It's my pet lemur fault twitter.com/jessicaaaguila…	https://twitter.com/Reed1Chris/status/714272616035532800	Twitter for iPhone	858	0	1	March	13
14/02/2016	02:07:34	mdr j'attend le king #StephenCurry	https://twitter.com/Julien_Znc/status/698690010254594053	Twitter for iPhone	333	0	1	February	7
14/02/2016	02:07:34	mdr j'attend le king #StephenCurry	https://twitter.com/Julien_Znc/status/698690010254594053	Twitter for iPhone	330	0	1	February	7
21/04/2016	02:07:35	@ELKUNDROGO King Julien that	https://twitter.com/drake_blakk/status/722970004535185408	Twitter for iPhone	592	0	0	April	16
21/04/2016	02:07:35	@ELKUNDROGO King Julien that	https://twitter.com/drake_blakk/status/722970004535185408	Twitter for iPhone	598	0	0	April	16
26/04/2016	02:07:42	My sweet lemur boy  #cats #catsofinstagram #smallsface #Smalls instagram.com/p/BEpWi-DnH_y/	https://twitter.com/msleahmichelle1/status/724781972640436224	Instagram	97	0	0	April	17
29/03/2016	02:07:44	@illusionedHeart It's because we're primates. All primates (monkeys, apes, lemurs) have periods. Why can't we be rodents who absorb it all	https://twitter.com/NyxerbusNoir/status/714635118598557696	Twitter for Android	52	0	0	March	13
18/03/2016	02:07:45	Crimson Chin And zoboomafo back at it again 	https://twitter.com/shaylynn725/status/710648856547950593	Twitter for iPhone	377	0	0	March	12
12/04/2016	02:07:49	#kingJulien https://t.co/UMBNJGUQzj	https://twitter.com/tails224/status/719708572007940096	Twitter Web Client	801	0	0	April	15
23/02/2016	02:07:49	tfw you would have just killed the prisoners but your character is a wuss	https://twitter.com/Lemur_kun/status/701951565805056000	TweetDeck	287	0	0	February	8
23/01/2016	02:07:51	@branthansen I feel like we don't appreciate lemurs enough. Can we have a Lemur Appreciation Week?	https://twitter.com/mateideyr/status/690717549789446144	Twitter Web Client		0	0	January	4
27/04/2016	02:07:55	Why You Shouldn't Share That Cute Lemur Video: It's illegal to keep the endangered animals as pets, and conse... bit.ly/1SO4yYk	https://twitter.com/smithynews/status/725144413941321729	twitterfeed	3150	0	0	April	17
26/03/2016	02:08:02	accidentally in love came on when i saw king julien im gonna drink bleach	https://twitter.com/blandbarbie/status/713548029828206592	Twitter for Android	31	0	2	March	13
02/03/2016	02:08:05	I HAVE MY OWN ROOM NOW. THANK THE HIGH HEAVENS.	https://twitter.com/Lemur_kun/status/704850735071100928	TweetDeck	296	0	0	March	9
10/04/2016	02:08:12	I want a lemur so bad!	https://twitter.com/AlbertoLumbre/status/718983891789303809	Twitter for Android	571	0	0	April	15
27/02/2016	02:08:29	Ken said my spirit animal is a baby lemur 	https://twitter.com/Hayyyberroteran/status/703401285731676160	Twitter for iPhone	693	0	2	February	9
24/01/2016	02:08:31	@VampireKingAaa Momo is a flying lemur. He's my little buddy. Neither of us were benders.	https://twitter.com/Sarcastcsarcasm/status/691080105410502657	Twitter for iPhone	2303	0	0	January	4
20/01/2016	02:08:44	I want to see the lemurs!!!!!!!!	https://twitter.com/saraheofficial/status/689630609904386048	Twitter for iPhone		0	2	January	3
21/02/2016	02:08:46	I want a raccoon! And a lemur! fb.me/7Gy5GIvn0	https://twitter.com/GeminiGoddess72/status/701227028683563008	Facebook	12	0	0	February	8
21/02/2016	02:08:56	"I WANT A LEMUR" @CUNTClTY	https://twitter.com/allinitstyles/status/701227071586959360	Twitter for iPhone	3438	1	0	February	8
24/03/2016	02:08:57	Ring-tailed lemurs are threatened by illegal pet trade: 28,000 have been stolen from the wild in the past 3 years bit.ly/1Um51kV	https://twitter.com/jadewalker/status/712823485651939328	TweetDeck	3880	0	0	March	12
26/04/2016	02:08:58	"Alfred! Where is my tea?!" - Sir Lemur the Third. #lemurs #chilledout #laidback #killinit instagram.com/p/BEpWsMFmOff/	https://twitter.com/NaomiMoriconi/status/724782291810136066	Instagram	34	0	0	April	17
23/01/2016	02:09:02	I want a pet lemur.	https://twitter.com/VSangelDestiny/status/690717849610903552	Twitter for iPhone		0	0	January	4
28/04/2016	02:09:02	Pregnant lemurs have been spotted eating tamarind and bark to boost milk production. fb.me/ZmOsnkRm	https://twitter.com/TongabeziZambia/status/725507083802550272	Facebook	2381	1	0	April	17
14/04/2016	02:09:21	#WinstonsGhost uses my camera in a #creepybasement. #RiverRunFilm #myws #shootthethings #ghosts… instagram.com/p/BEKdMdwOvuE/	https://twitter.com/dancing_lemur/status/720433733657051136	Instagram	819	0	0	April	15
20/04/2016	02:09:23	Lemurs are honestly so weird but I still love them so much. Wr could have been lemurs. They're primates. youtu.be/7GA4hlPd60g	https://twitter.com/Jill_Boger/status/722608067435737088	Twitter for Android	48	0	0	April	16
19/04/2016	02:09:25	@p__78 フン。よかろう	https://twitter.com/king_sw_julien/status/722245686687739904	twittbot.net	43	0	0	April	16
26/04/2016	02:09:27	My favorite cartoon character and my favorite Dork邏 https://t.co/8FdZfgvkIA	https://twitter.com/Lexx_Lemur/status/724782410097790977	Twitter for iPhone	33	1	3	April	17
31/03/2016	02:09:28	Back on my journey that bullshit dont concern me	https://twitter.com/KingJulien_/status/715360331577470976	Twitter Web Client	947	0	0	March	13
08/02/2016	02:09:32	avatar the last airbender honestly has the best morals and messages you can even learn something from momo the lemur	https://twitter.com/skylarneuber/status/696516181029597185	Twitter for iPhone	209	1	5	February	6
05/04/2016	02:09:47	If anyone has a pet lemur they would like to sell let me know I want one	https://twitter.com/F150DYDan/status/717172351520153601	Twitter for iPhone	18	1	1	April	14
05/04/2016	02:09:47	If anyone has a pet lemur they would like to sell let me know I want one	https://twitter.com/F150DYDan/status/717172351520153601	Twitter for iPhone	18	1		April	14
15/03/2016	02:09:57	@liz_the_lemur I'd jump at the chance to start my own pirate crew if it mean practical Caribbean wear	https://twitter.com/Spice__Weasel/status/709562247622819842	Twitter Web Client	888	0	3	March	11
06/01/2016	02:10:03	Kirstie Alley has 14 lemurs – but says she doesn't recommend them as pets! peoplem.ag/erkDoi6 https://t.co/dN81AC7CiI	https://twitter.com/people/status/684557511798730752	SocialFlow		32	70	January	1
06/04/2016	02:10:08	Our album fund is off to a great start! :) Huge thanks to "Card Houses" and "Elbury" for the generous donations! &lt;3 ow.ly/10kNVe	https://twitter.com/Not_a_Lemur/status/717534825075384320	Hootsuite	79	0	0	April	14
03/01/2016	02:10:33	You're probably my friend if you have socks with lemurs on them	https://twitter.com/Ericka3k97/status/683470473909305344	Twitter for iPhone		0	0	January	1
31/03/2016	02:10:39	@liz_the_lemur @gyip @sarah_jwh @lizbizfizz my brother wore a top hat &amp; tails &amp; monocle to his gf's jr prom Thankfully outgrew that stage	https://twitter.com/rosequeue/status/715360631113785345	Twitter for Android	383	0	3	March	13
24/04/2016	02:10:50	Kids Pet and Communicate with Lemur youtu.be/WXM8tUnSJ3o @YouTubeさんから	https://twitter.com/masatoDM/status/724057985870225408	tweechaPrime4jp	183	0	0	April	17
19/01/2016	02:10:56	Des primates choisissent la caverne, comme nous... "These baboons and lemurs have left the trees to live in caves" newscientist.com/article/dn2877…	https://twitter.com/Jo_Lebel/status/689268775477231616	Twitter Web Client		0	0	January	3
24/01/2016	02:10:58	@jo_Eraps King Julien from Madagascar	https://twitter.com/c_maidankine/status/691080721029402624	Twitter for iPhone		0	6	January	4
06/01/2016	02:11:06	#Mayo360Group Disclosure: Kirstie Alley has 14 lemurs – but says she doesn't recommend the… https://t.co/5ml68Uzbir https://t.co/gc5Cb3FHwF	https://twitter.com/africamoneyshow/status/684557775993716736	IFTTT		0	0	January	1
19/02/2016	02:11:07	@KingJulien_ Ayye	https://twitter.com/Chuck___Taylor/status/700502844298891264	Twitter for iPhone	3142	0	0	February	8
28/02/2016	02:11:07	#tcot #news #variety Sacramento Zoo Gives Temporary Shelter To Ring-Tailed Lemur, Most Likely Part Of Illegal Pet… dlvr.it/KdS3s4	https://twitter.com/littlebytesnews/status/703764334833340416	dlvr.it	25647	0	0	February	9
28/02/2016	02:11:07	[WN Top Stories] Sacramento Zoo Gives Temporary Shelter To Ring-Tailed Lemur, Most Likely Part Of Illegal Pet Trade dlvr.it/KdS3pm	https://twitter.com/WorldNews24_7/status/703764336888516608	dlvr.it	762	0	0	February	9
08/02/2016	02:11:08	Trying to convince Anubhaw to buy 20 lemurs	https://twitter.com/theonlyering/status/696516582843899904	Twitter for iPhone	208	1	2	February	6
18/01/2016	02:11:13	# cats &amp; dogs Pet Squeaky Toy Cats Dogs, 12" Ring Tailed Lemur ebay.to/1WlwFvO	https://twitter.com/bobtayl50753150/status/688906458474221569	twitterfeed		0	0	January	3
27/04/2016	02:11:18	Why You Shouldn't Share That Cute Lemur Video - National Geographic apple.news/AN00oXuoXR6OP2…	https://twitter.com/NanoRob/status/725145264416276480	Twitter for iPhone	43	0	0	April	17
03/02/2016	02:11:20	tfw king julien is more body positive than meghan trainor	https://twitter.com/margaritabot_/status/694704694904524800	twittbot.net		0	0	February	5
24/04/2016	02:11:32	Kids Pet and Communicate with Lemur youtu.be/WXM8tUnSJ3o	https://twitter.com/vaultfaiz/status/724058160101646337	Twitter for iPhone	171	0	0	April	17
08/04/2016	02:11:36	someone brought their pet lemur to school https://t.co/oEEQ352U7u	https://twitter.com/GibranAhmad/status/718259971071287296	Twitter Web Client	88	0		April	15
24/02/2016	02:11:44	@BoritoBandito @Glaeken55 don't you have work???	https://twitter.com/Lemur_kun/status/702314939319459842	TweetDeck	287	0	0	February	8
13/03/2016	02:11:51	@DukeLemurCenter @LemurRescueC has a #enrichment #Pinterest too pinterest.com/evey11/reniala… We will def check yours out for new ideas #lemurlove	https://twitter.com/Lemurgrl/status/708837948213448704	Twitter Web Client	758	0	1	March	11
20/04/2016	02:11:57	New post (Greedy lemur begs two kids to scratch its back) has been published on How to kill your time? fb.me/86vugTzwF	https://twitter.com/easier2live/status/722608714360963072	Facebook	3133	0	0	April	16
09/04/2016	02:12:00	4 min till I get my #IMAX on bring on the #Lemurs in 3D	https://twitter.com/HollyxHawkes/status/718622460145377281	Twitter for iPhone	7601	0	0	April	15
27/01/2016	02:12:02	The Mogo Zoo has welcomed the birth of two baby Black and white Ruffed Lemurs. Photo: Jamila Toderas - Sydney Morning Herald	https://twitter.com/CockaynePatsy/status/692168154286559232	App Black Store		1	0	January	4
27/01/2016	02:12:02	The Mogo Zoo has welcomed the birth of two baby Black and white Ruffed Lemurs. Photo: Jamila Toderas - Sydney Morning Herald	https://twitter.com/CockaynePatsy/status/692168154286559232	App Black Store		1	0	January	4
04/05/2016	02:12:03	@liz_the_lemur oh my. That pupper doesn't need this new relationship meet all the new friends do I live here now stress.	https://twitter.com/randomportion/status/727682167308955648	Tweetbot for iΟS	551	0	2	May	18
22/02/2016	02:12:09	Zoombies Trailer Unleashes Undead Monkeys, Koalas, Parrots, Lemurs, Lions, and Giraffes – Oh My! - Dread Central	https://twitter.com/Annette99600553/status/701590266608807936	App Black Store	38	0	1	February	8
18/04/2016	02:12:22	Yang mau party bareng King Julien yuk ke mall taman anggrek hari ini!!! twitter.com/UseeTV_IPTV/st…	https://twitter.com/UseeTVcom/status/721884043244011520	Twitter for Android	40112	0	0	April	16
27/03/2016	02:12:30	@PolyphonicLemur @ZekZebZab and how have you been Mr. Lemur? I haven't seen you in a bit	https://twitter.com/Betamalelycan/status/713911545382756352	Twitter for iPhone	1275	0	0	March	13
15/02/2016	02:12:35	Sacha Baron Cohen says King Julien's accent was based on his Sri Lankan lawyer - Jimmy Kimmel Live fb.me/2ceLzHAyV	https://twitter.com/stylistlk/status/699053661775761408	Facebook	439	0	0	February	7
11/02/2016	02:12:48	that's okay bc i'll have my 25 cats, 15 puppy dogs, 3 chinchillas, a lemur, &amp; a baby goat to keep my company.  twitter.com/icet_j/status/…	https://twitter.com/_DTownn/status/697604163530858496	Twitter for iPhone	2474	0	0	February	6
03/05/2016	02:12:54	every time my dog gets a haircut he reminds me of the lemur from the madagascar lmao	https://twitter.com/asifvictoria/status/727319997152796672	Twitter for iPhone	6793	0	1	May	18
31/01/2016	02:13:05	@silvermink deals, content, hardwaren yesh. Lemur has sadness 'cause they used to be industry leader.	https://twitter.com/eliasringtail/status/693617971881578496	Twitter for Android		0	1	January	5
31/03/2016	02:13:08	@Noxmunk @gyip @lizbizfizz @liz_the_lemur there were weirdos at college, like the guy that always smelled my hair and climbed walls	https://twitter.com/sarah_jwh/status/715361253883908096	Twitter for Android	339	0	2	March	13
19/02/2016	02:13:09	Zoombies Trailer Unleashes Undead Monkeys, Koalas, Parrots, Lemurs, Lions, and Giraffes – Oh My! dreadcentral.com/news/152177/zo…	https://twitter.com/The_Zen_Parrot/status/700503356146487296	Twitter for Android	1597	0	0	February	8
19/02/2016	02:13:09	Zoombies Trailer Unleashes Undead Monkeys, Koalas, Parrots, Lemurs, Lions, and Giraffes – Oh My! dreadcentral.com/news/152177/zo…	https://twitter.com/The_Zen_Parrot/status/700503356146487296	Twitter for Android	1598	0	0	February	8
08/03/2016	02:13:13	@lanrui @liz_the_lemur I used to work for Lands' End and I must say their aesthetic has not changed much since the late 90s	https://twitter.com/ajlobster/status/707026355603509249	Twitter for iPhone	1322	0	2	March	10
06/01/2016	02:13:16	twitter.com/people/status/… Kirstie Alley has 14 lemurs – but says she doesn't recommend them as pets! … https://t.co/0MhGVffiO4	https://twitter.com/Stankin_Rankin/status/684558319055450113	IFTTT		0	0	January	1
02/04/2016	02:13:28	I suppose when you've got lemurs for neighbours you have to try harder sartorially. #frogs #madeaneffort twitter.com/PremelV/status…	https://twitter.com/Crooked50/status/716086114541395970	Twitter Web Client	62	0	0	April	14
27/04/2016	02:13:32	@kaizar_langit Hahacute! King Julien is lemur	https://twitter.com/chicchipytRMT/status/725145827136565248	Twitter for iPhone	208	0	1	April	17
02/04/2016	02:13:35	@liz_the_lemur I'm sorry. I don't have any words to say that feel adequate.	https://twitter.com/Incog/status/716086143297527809	Twitter for Android	645	0	0	April	14
31/03/2016	02:13:49	@sarah_jwh @liz_the_lemur @gyip @lizbizfizz there are! &amp; now I want to find photos of that outfit and send to his wife	https://twitter.com/rosequeue/status/715361426081234944	Twitter for Android	383	0	4	March	13
14/02/2016	02:13:50	I love King Julien and Mort lmao	https://twitter.com/vajazzna/status/698691590097768449	Twitter Web Client	315	0	0	February	7
14/02/2016	02:13:50	I love King Julien and Mort lmao	https://twitter.com/vajazzna/status/698691590097768449	Twitter Web Client	308	0	0	February	7
08/02/2016	02:13:54	@AstridKitten76 @LolaPlusG No worries. You just spoke what is truly in my heart. #reallyravenclaw	https://twitter.com/fez_lemur/status/696517279530381312	Twitter for Android	191	0	1	February	6
24/04/2016	02:14:00	Kids Pet and Communicate with Lemur youtu.be/WXM8tUnSJ3o このキツネザルの貫禄が凄い! 「ここだよ!ここをやるんだよ!」感がマジﾊﾟﾈｪｰ。	https://twitter.com/labor_fox/status/724058780179132416	Twitter Web Client	110	0	0	April	17
23/04/2016	02:14:01	Free #EarthDay Activities from Dreamworks Animation | #Printables #DinoTrux #KingJulien goo.gl/R0FUSZ via @MarvelGoddess24	https://twitter.com/MixBowlSavings/status/723696398483509249	Triberr	4011	1	1	April	17
19/04/2016	02:14:05	Other than humans, black lemurs are the only primates that may have blue eyes	https://twitter.com/landoffacts/status/722246864507179009	PostcronApp	95559	3	14	April	16
13/02/2016	02:14:06	These baboons and lemurs have left the trees to live in caves - New Scientist	https://twitter.com/judith_parris/status/698329266426085377	App Black Store	13	0	0	February	7
27/01/2016	02:14:12	@leyahh_starr @yung_king_balle Julien  cmon man. just focus on texting me. leave her alone	https://twitter.com/bigpoppaaa_/status/692168700233977857	Twitter for iPhone		0	1	January	4
08/04/2016	02:14:13	wondered, was this Lemur doing in my scheme of a perfectly balanced organization? How was it related to the indolent serenity of the	https://twitter.com/TweadABook/status/718260631460257792	tweadabook	17	0	0	April	15
20/03/2016	02:14:14	Meet Lenny the Lemur! My new friend I brought home from the zoo! #wow phhhoto.com/i/dCpd12wu31r	https://twitter.com/zachhas97/status/711375265075572737	PHHHOTO	341	0	0	March	12
15/04/2016	02:14:27	I want a lemur	https://twitter.com/jokersson7/status/720797404304269312	Twitter for Android	184	0	0	April	16
14/03/2016	02:14:40	I HAVE THE AVATAR GAME ON WII I LOVE OPPA AND I CANT REMEMBER THE LEMURS NAME BUT I LOVE HIM TOO	https://twitter.com/Boidohime/status/709201045621059584	Twitter Web Client	742	0	0	March	11
16/03/2016	02:14:42	@Lemur_kun THEY'RE TOUCHING MY HUSBAND??????????????	https://twitter.com/GanymedeElegy/status/709925829782806528	TweetDeck	252	0	0	March	11
12/02/2016	02:14:45	"How big will government get?" I dunno... 7? 92? 14 lemurs? How do you measure "Enough to serve our citizens"? #DemDebate	https://twitter.com/AnonymooseGuy/status/697967045078605825	Twitter for Android	430	0	0	February	7
10/02/2016	02:15:07	No King Julien! A Bloodthirsty Queen Once Ruled Madagascar buff.ly/1QpFvUk @PettitCarl @ozy https://t.co/7ne9KjuuhT	https://twitter.com/JulianSeltzer/status/697242361131356160	Buffer	348	0	0	February	6
19/04/2016	02:15:15	@king_sw_julien ごめん	https://twitter.com/p__78/status/722247157428846592	TweetCaster for Android	51	0	0	April	16
18/02/2016	02:15:34	@GlassDrStreator No, it is my dream, though. I sponsor a lemur named Teres at the Duke Lemur Center. I want to go to Lemurpalooza and meet 1	https://twitter.com/ISavedFerris/status/700141577327550464	Twitter for iPhone	289	0	0	February	7
23/04/2016	02:15:34	コンガーガの先頭は誰がやる〜！？	https://twitter.com/king_sw_julien/status/723696786657828865	twittbot.net	50	0	2	April	17
13/04/2016	02:15:39	I want a lemur so bad fuck 	https://twitter.com/_xamanda__/status/720072929971736576	Twitter for iPhone	110	1	0	April	15
23/02/2016	02:15:40	A Lot of people need to count their blessings because they don't know how good they actually have it	https://twitter.com/Tyler_lemur/status/701953540328136705	Twitter for iPhone	312	4	1	February	8
28/01/2016	02:15:40	@TalkingHat @liz_the_lemur I don't know context here, but my lady parts hurt just reading this tweet.	https://twitter.com/Olivececile/status/692531457466732548	Twitter for Android	188	0	1	January	4
24/02/2016	02:15:45	@Lemur_kun no i just want you to feel my pain, thankfully fluffy is gone	https://twitter.com/Glaeken55/status/702315951681744896	Twitter Web Client	17	0	0	February	8
24/04/2016	02:15:51	Over the years my relationship with my family improved and evolved. Ride the differences and keep loving. twitter.com/lakeeeyy/statu…	https://twitter.com/lemur_dad/status/724059247063879681	Twitter for Android	239	1	1	April	17
25/01/2016	02:15:52	I hate waking up in the same bed every morning realizing that I have traveled the world in my dreams - #feelingphilisophical	https://twitter.com/ninja_lemur/status/691444342557249536	Twitter for iPhone		0	3	January	4
08/03/2016	02:16:03	Rare lemur found in Calif. backyard likely part of illegal animal trade - CBS News	https://twitter.com/JudithParris1/status/707027067003604992	App Black Store	82	2	0	March	10
14/04/2016	02:16:06	@liz_the_lemur "don't want to be a stereotype, but new bike money..."	https://twitter.com/osutein/status/720435431519698944	Twitter for iPhone	1086	0	1	April	15
13/03/2016	02:16:11	@gerardway I recently got a new hat. It's beautiful knitwear but I'm not sure it's MY hat. Perhaps I should give you this hat. It's a sign.	https://twitter.com/fez_lemur/status/708839041379110912	Twitter for Android	222	0	0	March	11
27/04/2016	02:16:14	フフ…おんぶして	https://twitter.com/king_sw_julien/status/725146508098588673	twittbot.net	50	0	0	April	17
18/04/2016	02:16:18	I am the King Julien of the Info Desk	https://twitter.com/lindsvdw/status/721885031497654272	Twitter for iPhone	148	0	0	April	16
22/04/2016	02:16:18	もしもし？誰をハンマーで殴るって？	https://twitter.com/king_sw_julien/status/723334582951546881	twittbot.net	50	0	1	April	17
08/03/2016	02:16:22	@liz_the_lemur i have ZERO IDEA. i am looking to break out of the "super cosmopolitan bustling city" after barcelona	https://twitter.com/gyip/status/707027147467137025	TweetDeck	379	0	1	March	10
01/05/2016	02:16:39	I've Incased Mort In Sand! (All Hail King Julien)-(HD) youtu.be/xugtd_3E83Q via @YouTube	https://twitter.com/whomi1111_/status/726596165265965056	Twitter Web Client	23	0	0	May	18
12/02/2016	02:16:54	#kingjulien does not approve of the empty cup that should have #DeathWishCoffee #happyfeet https://t.co/AxgFbGnRtN	https://twitter.com/MerenWentare/status/697967582897426433	Twitter Web Client	38	0	1	February	7
14/02/2016	02:16:54	curry c le king parler mm pas	https://twitter.com/Julien_Znc/status/698692360314753024	Twitter for iPhone	333	0	0	February	7
14/02/2016	02:16:54	curry c le king parler mm pas	https://twitter.com/Julien_Znc/status/698692360314753024	Twitter for iPhone	330	0	0	February	7
16/03/2016	02:16:57	Of my characters, the only difference I can find is that Cloud's up-air does 1 less damage. i have no idea what they thought that would do	https://twitter.com/Lemur_kun/status/709926396521529344	TweetDeck	300	0	0	March	11
15/02/2016	02:17:03	@MeisJames98 got my wings	https://twitter.com/Tyler_lemur/status/699054785945858048	Twitter for iPhone	306	0	2	February	7
07/03/2016	02:17:14	The stork has arrived @BestZooEver. A baby Ringtail Lemur. https://t.co/BlPWlL4HBt	https://twitter.com/BestZooEver/status/706664978242265089	Mobile Web (M5)	97	0	0	March	10
26/01/2016	02:17:24	My friends call me "Lemur" for a reason.	https://twitter.com/wiccxa/status/691807115577573380	TweetDeck	58	0	0	January	4
24/04/2016	02:17:26	Kids Pet and Communicate with Lemur youtu.be/WXM8tUnSJ3o @YouTubeさんから	https://twitter.com/kori_zo/status/724059646885941248	Twitter Web Client	27	0	0	April	17
26/04/2016	02:17:26	Just to put it out there. I do have a boyfriend.	https://twitter.com/Lexx_Lemur/status/724784422109638656	Twitter for iPhone	33	0	0	April	17
31/03/2016	02:17:32	@realCbby_ you too real for the follow up 	https://twitter.com/KingJulien_/status/715362361536741376	Twitter Web Client	947	0	0	March	13
08/04/2016	02:17:34	Super proud of my lil lemur &amp; MHS drama club. Everyone PLEASE go and see Moon Over Buffalo, you will laugh your ass off	https://twitter.com/shannen_lowrey/status/718261472493756416	Twitter for iPhone	512	1	2	April	15
15/02/2016	02:17:37	@Lizardonfyre @ZanthFolf aha same as for my new lemur tail!! not used to have such a big long tail that i can hold and drags on the ground	https://twitter.com/Jinxthelynx/status/699054929063911425	Twitter Web Client	2112	0	0	February	7
06/04/2016	02:17:52	Church this sunday is a must fr	https://twitter.com/KingJulien_/status/717536773061087232	Twitter Web Client	951	0	0	April	14
16/01/2016	02:17:54	Boo my ringtail lemur just hanging with dad ... #nohedoesnotmoveitmoveit #Madagascar https://t.co/9xBIaomjac	https://twitter.com/JeffAnimalGuy/status/688183363459416064	Twitter for iPhone	94136	14	89	January	3
05/02/2016	02:18:01	I like the hack a shaq don't want to get fouled shoot better free throws twitter.com/fullcourtprez/…	https://twitter.com/Tyler_lemur/status/695431151888965632	Twitter for iPhone		0	0	February	6
09/02/2016	02:18:02	These baboons and lemurs have left the trees to live in caves - New Scientist	https://twitter.com/JowchetValerie/status/696880705293455361	App Black Store	9	2	0	February	6
27/03/2016	02:18:03	Rare lemur found in Calif. backyard likely part of illegal animal trade - CBS News	https://twitter.com/JudithlaHale2/status/713912938344681472	App Black Store	25	1	0	March	13
27/03/2016	02:18:03	Rare lemur found in Calif. backyard likely part of illegal animal trade - CBS News	https://twitter.com/JudithlaHale2/status/713912938344681472	App Black Store	24	1	0	March	13
26/01/2016	02:18:07	@eugene_rene @Tyler_lemur you can have him 	https://twitter.com/breanna_joycee/status/691807296222003201	Twitter for iPhone		0	1	January	4
03/03/2016	02:18:10	tfw tryouts and we ask if the guy has discord and my man goes "nah i use vent".	https://twitter.com/Lemur_kun/status/705215658993307649	TweetDeck	296	0	1	March	9
04/03/2016	02:18:13	Where can I buy a lemur	https://twitter.com/MatteyaIvey/status/705578063229120516	Twitter for iPhone	64	0	0	March	10
14/01/2016	02:18:16	@AliciaATobin My retired dad works with Lemurs at Duke University … they're pretty neato too, but Koalas are #1	https://twitter.com/pmcg/status/687458681634463744	Tweetbot for Mac	349	0	1	January	2
31/03/2016	02:18:20	@rosequeue @liz_the_lemur @gyip @lizbizfizz I found this one of my sister on Sun. Think I might #tbt it tomorrow https://t.co/8kN41pYB6h	https://twitter.com/sarah_jwh/status/715362561940566016	Twitter for Android	339	0	2	March	13
16/04/2016	02:18:31	@agentpleakley cheating and making it top 5--ariel, felix, luigi, judy, king julien	https://twitter.com/militarypenguin/status/721160814015549440	Twitter Web Client	412	0	2	April	16
21/02/2016	02:18:34	Good work fool @KingJulien_ ✊	https://twitter.com/Daejonaka_Chop/status/701229493038534657	Twitter for Android	211	1	0	February	8
24/01/2016	02:18:39	Living Extraordinarily!	https://twitter.com/XtraordinaryU/status/691082654913933312	Facebook	389	0	0	January	4
30/04/2016	02:18:41	Of my mom who is attending a chronic pain clinic, and my only bro' who has a 20 year debilitating disease, I am so proud of their courage!!	https://twitter.com/lemur_dad/status/726234286404173824	Twitter for Android	239	0	0	April	18
30/04/2016	02:18:41	Of my mom who is attending a chronic pain clinic, and my only bro' who has a 20 year debilitating disease, I am so proud of their courage!!	https://twitter.com/lemur_dad/status/726234286404173824	Twitter for Android	239	0	0	April	18
01/05/2016	02:18:45	@_emmaarroyave @cmccall_ I WANT A LEMUR WDF	https://twitter.com/avemichelle_/status/726596690304704513	Twitter Web Client	277	0	0	May	18
28/04/2016	02:18:47	@lemurboy123 Have a PP lemur https://t.co/RlRAgZxrZA	https://twitter.com/TurtleboyTweet/status/725509536891559936	Twitter for Android	108	0	0	April	17
16/03/2016	02:18:57	@GanymedeElegy he and Corrin are now my most played characters and I can find literally nothing else lol	https://twitter.com/Lemur_kun/status/709926899812864000	TweetDeck	300	0	0	March	11
06/01/2016	02:18:59	"Kirstie Alley has 14 lemurs – but says she doesn't recommend them as pets! peoplem.ag/erkDoi6 https://t.co/sgbt9YAJTA"	https://twitter.com/PetrinaRigby/status/684559757567496192	IFTTT		0	0	January	1
31/01/2016	02:19:01	Had a blast at @ALGulfCoastZoo today!! Happy early bday surprise to my Jayden bug :) #lemur #kangaroo #zooadventures https://t.co/3oMOVROd3m	https://twitter.com/ast209uwa/status/693619462608699392	Twitter for iPhone	99	1	1	January	5
28/03/2016	02:19:02	@EmilyMeier20 LEMUR THIS HAPPENS WAY TO OFTEN FOR OUR AGE GROUP	https://twitter.com/maeverdonnelly/status/714275576761204736	Twitter for iPhone	54	0	0	March	13
06/02/2016	02:19:07	is that ,,,, sanana ,,,, my lemur friend ,,,,	https://twitter.com/MYGWVE/status/695793813621596161	Twitter Web Client	16	1	0	February	6
23/04/2016	02:19:08	Celtics and the hawks going at it	https://twitter.com/KingJulien_/status/723697685094633472	Twitter Web Client	952	0	0	April	17
05/03/2016	02:19:20	I will never, for the life of me, understand why so many damn Smash players want their characters dressed in black. It's so boring.	https://twitter.com/Lemur_kun/status/705940729353412608	TweetDeck	296	0	2	March	10
19/04/2016	02:19:24	@p__78 反省しとると言うんなら行動で示せなやよ	https://twitter.com/king_sw_julien/status/722248199654617088	twittbot.net	43	0	0	April	16
02/02/2016	02:19:31	@skelydun and I have been Snapchating pictures of our faces and nothing else for the last 3 hours I'm not complaining. I love you lemur.	https://twitter.com/neo_Ashleigh/status/694344362973646848	Twitter for Android		1	2	February	5
24/04/2016	02:19:34	"This isn't over, Julien. Not yet, at least!" ・#LiterateRp ・Fairly new to fandom ・#DetailedRp ・All Hail King Julien https://t.co/ubSL5cbYgq	https://twitter.com/KarlFanaloka/status/724060184088313858	Twitter for iPad	48	7	6	April	17
24/04/2016	02:19:34	Kids Pet and Communicate with Lemur youtu.be/WXM8tUnSJ3o @YouTubeさんから	https://twitter.com/koritoru3/status/724060180992782337	Twitter Web Client	263	0	0	April	17
01/04/2016	02:19:47	@Thesolardude do you think that's better? Lemurs are my favorite. What has been the best Lemur experience?	https://twitter.com/Gracie_Raw/status/715725315860000768	Twitter for Android	522	0	0	April	14
02/05/2016	02:19:54	My cheering buddy, eme_kat_17! instagram.com/p/BE40tTqCLj8/	https://twitter.com/fez_lemur/status/726959368625770496	Instagram	273	0	0	May	18
16/02/2016	02:20:10	@liz_the_lemur NO BUT I HAVE NOW	https://twitter.com/elyseexplosion/status/699417957861060608	Twitter Web Client	477	0	0	February	7
03/02/2016	02:20:18	Happy day of birth to my lemur zabumafu #frostedflakeswithmilk https://t.co/dWRGaePbeV	https://twitter.com/pat_dailey1806/status/694706949863116800	Twitter for iPhone	133	0	3	February	5
25/01/2016	02:20:19	My aunt took a picture of me feeding grass and leaves to the Lemurs today.  #LittleLemurMadison https://t.co/P4SS1z2dal	https://twitter.com/MadisonLee_15/status/691445461731782656	Twitter for iPhone	361	0	5	January	4
19/04/2016	02:20:21	Add me on Snapchat! Username: julien.231	https://twitter.com/Flex_King_Jones/status/722248441070546945	Twitter for Android	92	0	0	April	16
06/01/2016	02:20:23	Kirstie Alley has 14 lemurs – but says she doesn't recommend them as pets! peoplem.ag/erkDoi6 https://t.co/wIzRDKW1cz	https://twitter.com/news8magazine/status/684560111264776192	IFTTT		0	0	January	1
07/05/2016	02:20:24	ALYSSA GOT INTO MY CAR DRESSED IN A LEMUR ONESIE	https://twitter.com/tsherwood23/status/728771433921318912	Twitter for Android	512	0	3	May	19
21/03/2016	02:20:27	My hormones are so out of wack today, it's stupid!	https://twitter.com/Krazy_Lemur/status/711739216754044928	Twitter for iPhone	165	0	0	March	12
19/04/2016	02:20:28	@king_sw_julien ぎゅ	https://twitter.com/p__78/status/722248468283043840	TweetCaster for Android	51	0	0	April	16
04/05/2016	02:20:30	@kowalski_kagaku @rico_penguins @sweet_skipper @PE_privatebot @king_sw_julien ただいま~~(*^▽^*)	https://twitter.com/ai3hi8yu2/status/727684296337543168	Twitter for Android	117	0	0	May	18
16/03/2016	02:20:57	@Lemur_kun me I'm legit scared of playing my brother now because he's actually decent with her	https://twitter.com/GanymedeElegy/status/709927403590520832	TweetDeck	252	0	0	March	11
16/04/2016	02:21:12	Come Check Out Our New Post (Meet The Newly Discovered Mouse Lemur Species In Madagascar) has been published on... fb.me/4hwW3leHr	https://twitter.com/owls54/status/721161488937979904	Facebook	163	0	0	April	16
27/02/2016	02:21:14	@Brayden_e_jacks maybe I would if you went to pet lemurs w me but nah	https://twitter.com/laurenjrenee/status/703404494529306624	Twitter for iPhone	700	0	0	February	9
21/03/2016	02:21:16	@purekatherine At Melbourne Zoo, we have a lemur exhibit where they are uncaged and just walk around with you. 	https://twitter.com/megantalks/status/711739423814066176	Twitter for Android	272	0	0	March	12
03/04/2016	02:21:34	it's not enough that she is clutching him like a fuckin lemur and that his hand is on her back HE HAS TO RUB IT pic.twitter.com/TsSsBMtmI4	https://twitter.com/queequegswift/status/716450539345682432	Twitter Web Client	888	2	3	April	14
26/04/2016	02:21:51	@SportCommSpin the lemur is my spirit animal. pic.twitter.com/xFEYj5trkm	https://twitter.com/ItsMeAnnelie/status/724785532476243968	Twitter for iPhone	1232	0	1	April	17
22/02/2016	02:21:54	I want a pet lemur.. https://t.co/1FcaJ5c6Si	https://twitter.com/FlamingoKnight/status/701592721430020097	Twitter for iPhone	569	0	2	February	8
10/03/2016	02:21:58	Motherfucking DP lemur .edu mmm. That's my room right now. I am the DP Lemur	https://twitter.com/XMissMoxxiX/status/707753331607863298	Twitter for Android	423	0	2	March	10
24/03/2016	02:22:00	my love for Sifaka lemurs knows no bounds.	https://twitter.com/juliaeve13/status/712826772895576064	Twitter for iPhone	166	0	2	March	12
24/04/2016	02:22:03	強制労働を強いる猿… Kids Pet and Communicate with Lemur youtu.be/WXM8tUnSJ3o @YouTubeより	https://twitter.com/vocarave/status/724060806174769152	Twitter for iPhone	194	0	0	April	17
21/03/2016	02:22:10	Rare lemur found in Calif. backyard likely part of illegal animal trade - CBS News	https://twitter.com/OkenDiane/status/711739649937547264	App Black Store	102	0	0	March	12
14/02/2016	02:22:12	so happy to call you my bff. you're absolutely amazing my little lemur  @_AlexisBrianna https://t.co/qU8zczDr98	https://twitter.com/_CallMeAsia/status/698693695600750592	Twitter for iPhone	1560	1	1	February	7
21/03/2016	02:22:22	@megantalks This was entirely unplanned. I wore my lemur onesie to a con in town and there was a woman with a lemur there!!!!!	https://twitter.com/purekatherine/status/711739700629921792	Twitter for iPhone	1279	0	0	March	12
08/04/2016	02:22:25	My lemur fell asleep 	https://twitter.com/JipJip72/status/718262695703797761	Twitter for iPhone	57	0	0	April	15
02/05/2016	02:22:27	pacers not going	https://twitter.com/KingJulien_/status/726960012816338944	Twitter Web Client	955	0	0	May	18
18/01/2016	02:22:27	I DONT WANT A PICNIC FUCKL	https://twitter.com/Lemur_kun/status/688909284294438917	TweetDeck		0	0	January	3
27/01/2016	02:22:27	why do i look like a fucking basic lemur while everyone else is King Julien	https://twitter.com/ReaIMinYoongi/status/692170775827234816	Twitter for iPhone		0	0	January	4
13/03/2016	02:22:28	@gerardway It's cashmere &amp; cozy. But I feel like it's not my hat.	https://twitter.com/fez_lemur/status/708840621398564864	Twitter for Android	222	0	0	March	11
04/02/2016	02:22:29	"I hurt my foot when I went skydiving and the parachute opened too late and my foot feel into a nest of lemurs...." - @connell_philip	https://twitter.com/MIRANDGAY/status/695069888562368513	Twitter for iPhone	993	1	4	February	5
06/04/2016	02:22:38	I tried so hard to face swap with the lemur on my granola bar yesterday	https://twitter.com/shitsofiasays69/status/717537974502576128	Twitter for iPhone	27	1	7	April	14
01/04/2016	02:22:40	[!!] Breaking News ! King Julien is dating Mort. We are distraught  Thus we will go back to King Seunghoon ♡ https://t.co/Cq0vhUtuFG	https://twitter.com/KingSeungHoon/status/715726042632228865	Twitter for Android	7976	5	11	April	14
02/05/2016	02:22:46	@leodiazmerino14 You again, Maurice? I mean honestly. How is King Julien?	https://twitter.com/KarlFanaloka/status/726960089098113024	Twitter for iPad	51	0	1	May	18
16/03/2016	02:23:04	@OfficialColbert All Hail King Julien! Swear it's a good show lol	https://twitter.com/HaileeJeean/status/709927938368479232	Twitter for iPhone	997	0	1	March	11
06/05/2016	02:23:07	One of my books -- Lemur Troops &amp; Critter Groups amazon.com/gp/aw/d/098407…	https://twitter.com/RenaJJones/status/728409728452202497	Twitter for iPhone	1537	0	1	May	19
13/01/2016	02:23:18	My mom has decided that when she wins the lottery she wants to start a lemur farm...	https://twitter.com/RachaelCsabi/status/687097560578695168	Twitter for iPhone	398	0	1	January	2
26/04/2016	02:23:19	@JakeShort_97 is my boyfriend. There.	https://twitter.com/Lexx_Lemur/status/724785900283039744	Twitter for iPhone	33	0	1	April	17
28/02/2016	02:23:29	MY NEIGHBOR HAS A LEMUR AND IT WAS SO CUTE AND FLUFFY AND IT CRAWLED ON ME AND LICKED ME IM TOUCHED LIFE GOALS	https://twitter.com/rosegoldchild/status/703767448785260545	Twitter for iPhone	1308	0	0	February	9
08/04/2016	02:23:30	@lemur_dreamur in response to that last bit.. the thing is, Louis shouldn't have to say anything.. https://t.co/Y8r8G7SrrL	https://twitter.com/lemur_dreamur/status/718262966446067712	Twitter Web Client	57	0	0	April	15
28/04/2016	02:23:34	Lemurs by Kari Schuetz (2013, Hardcover) buy-music-online.info/bymsc/nlne045/… https://t.co/q9YuI425Uf	https://twitter.com/lavish_buy/status/725510738312355840	IFTTT	68	0	0	April	17
19/04/2016	02:23:51	Three New Species Of Primates Have Been Discovered fb.me/4czLtBYtW	https://twitter.com/soskpritt/status/722249319202557952	Facebook	312	0	0	April	16
09/02/2016	02:24:01	Lions, Leopards And Lemurs: London's Most Unusual Pets - Londonist	https://twitter.com/JudyCoo27857947/status/696882213170847744	Mypginfo	18	0	0	February	6
29/01/2016	02:24:03	The Mogo Zoo has welcomed the birth of two baby Black and white Ruffed Lemurs. Photo: Jamila Toderas - Sydney Morning Herald	https://twitter.com/JoanCotton12/status/692895955801124864	My test acc		0	0	January	5
29/01/2016	02:24:03	The Mogo Zoo has welcomed the birth of two baby Black and white Ruffed Lemurs. Photo: Jamila Toderas - Sydney Morning Herald	https://twitter.com/JoanCotton12/status/692895955801124864	My test acc		0	0	January	5
29/01/2016	02:24:03	The Mogo Zoo has welcomed the birth of two baby Black and white Ruffed Lemurs. Photo: Jamila Toderas - Sydney Morning Herald	https://twitter.com/JoanCotton12/status/692895955801124864	My test acc		0	0	January	5
29/01/2016	02:24:03	The Mogo Zoo has welcomed the birth of two baby Black and white Ruffed Lemurs. Photo: Jamila Toderas - Sydney Morning Herald	https://twitter.com/JoanCotton12/status/692895955801124864	My test acc		0	0	January	5
18/03/2016	02:24:06	It has been 61 days since our last lemur confession	https://twitter.com/Glycerine/status/710652974108975104	Tweetbot for iΟS	299	0	1	March	12
30/01/2016	02:24:07	The Mogo Zoo has welcomed the birth of two baby Black and white Ruffed Lemurs. Photo: Jamila Toderas - Sydney Morning Herald	https://twitter.com/AlisonWardywor3/status/693258357478723584	Mypginfo		2	0	January	5
30/01/2016	02:24:07	The Mogo Zoo has welcomed the birth of two baby Black and white Ruffed Lemurs. Photo: Jamila Toderas - Sydney Morning Herald	https://twitter.com/AlisonWardywor3/status/693258357478723584	Mypginfo		2	0	January	5
25/01/2016	02:24:08	The Mogo Zoo has welcomed the birth of two baby Black and white Ruffed Lemurs. Photo: Jamila Toderas - Sydney Morning Herald	https://twitter.com/JoannaHilderley/status/691446421573230592	App Black Store		1	0	January	4
09/04/2016	02:24:11	gauche are great, and so are the lemur footage visuals my roommate is projecting lol https://t.co/kt2JAyUevo	https://twitter.com/davidfordsmith/status/718625526332669952	Twitter for iPhone	855	0	6	April	15
14/04/2016	02:24:12	@jaidatruck @SuperSheela @AarenWuzHere Oh but my dear, the lemurs are running the bar now~	https://twitter.com/Tilli_Bean/status/720437468542185472	Twitter Web Client	99	0	0	April	15
15/01/2016	02:24:12	#tbt That time Dylan was interviewed by @LemurNetwork about our #lemur bracelet bit.ly/1RIZa7Q https://t.co/Vw2e6hFXZU	https://twitter.com/create4wild/status/687822560336199680	Buffer	222	0	0	January	3
22/04/2016	02:24:12	A little higher! Watch this lemur's hilarious demands for a back scratch today.com/pets/little-hi… via @todayshow #cute #lemurs #wildlife	https://twitter.com/PHCMarchesi/status/723336574486892545	Twitter Web Client	1111	0	1	April	17
06/03/2016	02:24:15	I #wish to be King Julien, da funkiest of all da lemurs pic.twitter.com/gquCF8dpFm	https://twitter.com/SamanthaJoint/status/706304355574480896	Twitter for Android	120	0	3	March	10
07/02/2016	02:24:33	@Lemur_kun @CapriGenesis he was my Melee main but I haven't played Melee seriously in ages	https://twitter.com/GanymedeElegy/status/696157571414106112	TweetDeck	244	0	0	February	6
17/03/2016	02:24:44	I mean this in all sincerity...ALL HAIL KING JULIEN #kingjulien https://t.co/KYmrnYMsIn	https://twitter.com/TheMikeReese/status/710290745014542336	Twitter for Android	134	0	2	March	11
17/02/2016	02:24:51	@figwiggin @liz_the_lemur also the recipes were amazing and I want to make this again thursdaynightsmackdown.com/2009/10/04/cur…	https://twitter.com/Hieropants/status/699781525953339392	Twitter Web Client	281	0	1	February	7
05/04/2016	02:24:52	"Liam lives to love his lemur. Liam loves to love his lemur. Liam loves to live to love his lemur." -My mom #Lemur	https://twitter.com/CourtLovesAvi/status/717176147017129984	Twitter for Android	489	0	0	April	14
30/01/2016	02:25:05	Working with the Lemurs the other day was cuteeee... Although this one stole the baby corn out of my hand  https://t.co/03s4Z67ufF	https://twitter.com/SophieKLambert/status/693258601431973888	Twitter for iPhone	11131	0	0	January	5
07/04/2016	02:25:08	maybe stuck in past life regression into my lemur incarnation?	https://twitter.com/RudraDasa/status/717900990817525760	Twitter Web Client	1189	0	0	April	14
10/03/2016	02:25:13	@liz_the_lemur @logicbutton I wear official yoga pants as my regular bottoms almost everyday. And yet never for actual exercise 	https://twitter.com/Rollergirl31/status/707754148142432256	Twitter for Android	159	0	3	March	10
17/02/2016	02:25:14	@liz_the_lemur Maybe I'll revive my cooking blog someday.	https://twitter.com/figwiggin/status/699781622522982400	Twitter for iPhone	714	0	1	February	7
15/02/2016	02:25:24	@sugaplumcris pet tigers + lemurs + a kangaroo + some type of badger https://t.co/xtiVeeaW3C	https://twitter.com/sugaplumcris/status/699056887984209920	Twitter for iPhone	1761	0	3	February	7
25/03/2016	02:25:36	Even as a kid in school, King Julien had jive. #madagascar #MoveIt twitter.com/markfidelman/s…	https://twitter.com/PatchouliW/status/713190063887101952	TweetDeck	1894	0	0	March	13
14/04/2016	02:25:41	My OG's I love these peoples lemur @anaeIIe @fatherjackmisty https://t.co/hiHuXS8s7O	https://twitter.com/hdsmith96/status/720437843747692548	Twitter for iPhone	205	1	3	April	15
10/04/2016	02:25:53	listen . at the beginning of dumb &amp; dumber by ikon when they yell "party people" does it not sound like king julien	https://twitter.com/moonbnnie/status/718988341870530561	Twitter for iPhone	935	1	1	April	15
11/03/2016	02:25:56	@n8wachT I haven't been wearing my sunglasses at all today. Bad Lemur. So heady hurty. Rest modus now. x	https://twitter.com/patientanon/status/708116719668219904	Twitter for Android	1300	0	0	March	11
05/03/2016	02:26:14	[7:20:31 PM] Lemur: SONIC RUINED WRECK IT RALPH!!!!! [7:20:46 PM] Lemur: WHEN I SAW HIM I THREW MY DRINK AT THE SCREEN AND LEFT THE THEATER	https://twitter.com/auxfox/status/705942467766575106	TweetDeck	942	1	8	March	10
18/04/2016	02:26:15	Someone I love so dearly may have taken as many as 9 different types of drug in the last two weeks and I feel powerless to help.	https://twitter.com/lemur_dad/status/721887538370064384	Twitter for Android	230	0	1	April	16
20/04/2016	02:26:16	Lemur has the most convincing way to get these little kids to keep scratching his back. some.ly/n8tntiC via @someecards KING JULIAN!	https://twitter.com/MDigggy/status/722612318555602944	Mobile Web	75	0	0	April	16
10/03/2016	02:26:19	@samheartsuyw OH?? MY GOD??! THESE ARE SO AMAZING DUDE AAAHHHH, NOOOO, THEY ARE SUPER BEAUTIFUL &amp; YOU DID A GREAT JOB DRAWING LEMURS &amp; I'M--	https://twitter.com/Zahzu/status/707754425389953025	Twitter for Android	197	0	2	March	10
18/04/2016	02:26:23	@liz_the_lemur @slowseptember I respect all species' struggle to survive but I'm so glad we have the upper hand.	https://twitter.com/avidbiologist/status/721887569164824576	Twitter for iPhone	314	0	2	April	16
28/04/2016	02:26:35	#SecretsOfTheAnimalKingdom lemurs somtimes don't want to move it move it https://t.co/IeMDOuvHKV	https://twitter.com/don_haworth/status/725511501449060355	Twitter for Android	2441	5	4	April	17
26/04/2016	02:26:43	I ❤️ U Clover ❤️❤️❤️❤️❤️❤️❤️ You're my everything, the most beautiful lemur girl in the world. twitter.com/k1ngjulien/sta…	https://twitter.com/ahernandez0510/status/724786756541779969	Twitter for iPhone	1063	0	1	April	17
19/02/2016	02:26:54	@Chuck___Taylor wassup	https://twitter.com/KingJulien_/status/700506817453912064	Twitter for Android	915	0	0	February	8
19/02/2016	02:26:54	@Chuck___Taylor wassup	https://twitter.com/KingJulien_/status/700506817453912064	Twitter for Android	929	0	0	February	8
28/04/2016	02:27:01	Sadly, You Can't Have a #Lemur as a #Pet #news wp.me/p7twou-q5Y https://t.co/bFFvLYYOZY	https://twitter.com/trueviralnews/status/725511609355915264	trueviralnews	214	0	0	April	17
05/03/2016	02:27:05	@Glaeken55 @Tetranth I still don't have a name for the series after 8 years. lmao	https://twitter.com/Lemur_kun/status/705942682665877508	TweetDeck	296	0	0	March	10
07/03/2016	02:27:05	 ~ look like a cross between a lemur and a bull frog lol you my mans	https://twitter.com/_StJon/status/706667456861962240	Twitter for iPhone	1676	1	1	March	10
11/02/2016	02:27:17	@badbarrybee you gettin freaky w a human? Wanna get freaky w a lemur?	https://twitter.com/zini_my_nigga/status/697607808657813504	Twitter for iPhone	2	0	0	February	6
19/02/2016	02:27:19	it surprises me how miles and lemur always have the same amount of followers	https://twitter.com/Intwirl/status/700506920545726466	TweetDeck	454	0	0	February	8
27/04/2016	02:27:24	Why You Shouldn't Share That Cute Lemur Video - National Geographic❤️ apple.news/AN00oXuoXR6OP2…	https://twitter.com/cocolasvegas64/status/725149317795737600	Twitter for iPhone	8375	0	1	April	17
10/02/2016	02:27:30	@theREALConnorD that little lemur was one of my favorite shows	https://twitter.com/El___TGray/status/697245477884940288	Twitter for iPhone	550	0	1	February	6
24/01/2016	02:27:45	im tired and kind of want to go sleep	https://twitter.com/Lemur_kun/status/691084944253308928	TweetDeck		0	0	January	4
10/03/2016	02:27:46	@amandapalmer Your helper for the Facebook live Q&amp;A had calm &amp; kind energy. Shout out to them!	https://twitter.com/fez_lemur/status/707754793402441728	Twitter for Android	216	0	0	March	10
19/02/2016	02:27:51	@KingJulien_ Dm bro	https://twitter.com/Chuck___Taylor/status/700507056567099392	Twitter for iPhone	3142	0	0	February	8
26/03/2016	02:28:05	#Repost liminaladam with repostapp ・・・ I am tired. I am tired of my identity, my sense of being,… instagram.com/p/BDYa7zCuvn_/	https://twitter.com/dancing_lemur/status/713553079552049153	Instagram	815	0	0	March	13
23/04/2016	02:28:18	Celtics not goin	https://twitter.com/KingJulien_/status/723699991542374400	Twitter Web Client	952	0	0	April	17
20/03/2016	02:28:24	OUR PALADIN DIED AND WE ARE PLAYING AMAZING GRACE AT HIS FUNERAL AS OUR BARBARIAN PUTS HIS BONE DICE IN HIS COFFIN. THIS IS AMAZING.	https://twitter.com/Lemur_kun/status/711378828137000960	TweetDeck	309	3	2	March	12
21/04/2016	02:28:32	@kowalski_kagaku @rico_penguins @sweet_skipper @PE_privatebot @king_sw_julien ただいま~！！ 今日は頑張ったよ~~	https://twitter.com/ai3hi8yu2/status/722975273235283973	Twitter for Android	92	0	0	April	16
21/04/2016	02:28:32	@kowalski_kagaku @rico_penguins @sweet_skipper @PE_privatebot @king_sw_julien ただいま~！！ 今日は頑張ったよ~~	https://twitter.com/ai3hi8yu2/status/722975273235283973	Twitter for Android	109	0	0	April	16
06/01/2016	02:28:35	@BauervanStraten @people Lemurs are not supposed to be kept as pets... Isn't that a thing most people know?	https://twitter.com/Hipsteridk/status/684562174199644162	Twitter for iPhone		0	0	January	1
22/04/2016	02:28:45	@liz_the_lemur @TalkingHat @Sedna_51 @avbeeeee Have You Heard: Anne Brown Remains Awesome	https://twitter.com/slowseptember/status/723337718608990208	Twitter for iPhone	1173	0	5	April	17
16/03/2016	02:29:11	@Adanusch @Lemur_kun when he doesn't have to sleep	https://twitter.com/GanymedeElegy/status/709929476541403137	TweetDeck	252	0	0	March	11
06/01/2016	02:29:14	#Mayo360Group Disclosure: Kirstie Alley has 14 lemurs – but says she doesn't recommend the… https://t.co/BiHGxr28cO https://t.co/8Szq64BLcu	https://twitter.com/projectnokng/status/684562337337061376	IFTTT		0	0	January	1
04/05/2016	02:29:23	@ai3hi8yu2 アイとpenguins✨！戻ったか！さ〜て何して遊ぶ？	https://twitter.com/king_sw_julien/status/727686532123873280	twittbot.net	52	0	1	May	18
19/04/2016	02:29:24	@p__78 そんなにワシに会いたかったか？かわゆい奴め	https://twitter.com/king_sw_julien/status/722250716656443392	twittbot.net	43	0	0	April	16
21/04/2016	02:29:24	@ai3hi8yu2 遅い！待ちくたびれたぞアイとpenguins✨！	https://twitter.com/king_sw_julien/status/722975492224077824	twittbot.net	50	0	1	April	16
02/05/2016	02:29:47	@KingsBodyguard I never say bad things about you, you're my favorite lemur girl, you're beautiful, You're a sweetheart ❤️❤️❤️❤️❤️	https://twitter.com/ahernandez0510/status/726961857664180224	Twitter for iPhone	1075	0	1	May	18
16/03/2016	02:29:49	OH MY GOD ALL OF CORRIN'S FUCKING AERIALS GOT DAMAGE NERFS. WHAT THE ACTUAL FUCK	https://twitter.com/Lemur_kun/status/709929633668571136	TweetDeck	300	0	0	March	11
08/04/2016	02:29:50	Oh my notifications tomorrow are gonna be wonderful..	https://twitter.com/lemur_dreamur/status/718264560197705729	Twitter Web Client	57	0	0	April	15
03/04/2016	02:29:54	Pound has been the wackest tourney	https://twitter.com/Lemur_kun/status/716452637554712577	TweetDeck	314	0	1	April	14
01/04/2016	02:30:03	@NickyPMVP @CathP44 I want a lemur before a wombat.	https://twitter.com/jensenbuff/status/715727899567980549	Twitter Web Client	986	0	0	April	14
28/02/2016	02:30:08	Sacramento Zoo Gives Temporary Shelter To Ring-Tailed Lemur, Most Likely Part Of Illegal Pet ... ift.tt/1KTznHP	https://twitter.com/WLTradeNews/status/703769119909408768	IFTTT	1747	0	0	February	9
27/01/2016	02:30:14	@lakynharo - "I'm gonna wear my socks with lemurs on them, maybe that will turn him off" 	https://twitter.com/livrob22/status/692172735896817669	Twitter for iPhone	265	0	5	January	4
21/02/2016	02:30:19	@KingJulien_ aw proud of you Ed 	https://twitter.com/thatgirlnwando/status/701232451537018880	Twitter for iPhone	1388	1	1	February	8
22/04/2016	02:30:22	@liz_the_lemur objectively I can say that I have all the frands	https://twitter.com/slowseptember/status/723338124030439424	Twitter for iPhone	1173	0	3	April	17
11/02/2016	02:30:37	'Julien Ceccaldi: King and Slave' at Jenny's, selected by Joshua Abelow ow.ly/Yb6VF https://t.co/iGSzU3e20b	https://twitter.com/ARTnewsmag/status/697608648328085504	Hootsuite	92651	1	6	February	6
25/04/2016	02:30:42	@Flying_Lemur how sad for those of us who will live it, and have neither.	https://twitter.com/Flying_Lemur/status/724425373635751936	Twitter for Android	19	0	0	April	17
27/02/2016	02:30:51	Ring-Tailed Lemur Found In Turlock, Most Likely Part Of The Illegal Pet Trade ift.tt/1Qj7A3I	https://twitter.com/WLTradeNews/status/703406912361132032	IFTTT	1747	0	0	February	9
04/05/2016	02:30:53	I love my job  #Lemur #Animals #Love #Job #Happiness instagram.com/p/BE9_jugvXwW/	https://twitter.com/JAY_QUELL_IN/status/727686910735491077	Instagram	310	0	0	May	18
11/03/2016	02:30:57	You can pet lemurs in uncharted 4? @Naughty_Dog once again pushing the boundaries in video games	https://twitter.com/rooftopz/status/708117979272073216	Twitter for Android	84	0	0	March	11
22/04/2016	02:31:09	@eachapm @liz_the_lemur @figwiggin y'all are 2 years older than my nephew 	https://twitter.com/IceBergMama/status/723338319703089152	Twitter for iPhone	1463	0	3	April	17
10/04/2016	02:31:26	King Julien fb.me/195sVd6SP	https://twitter.com/rosabetun/status/718989740410802176	Facebook	89	0	0	April	15
28/01/2016	02:31:35	@mstiefvater I thought it read lemurs for a second and my mind just went NOT THE LEMURS	https://twitter.com/ArcRhode/status/692535463433912320	Twitter for Android	7	0	0	January	4
15/03/2016	02:31:45	.@liz_the_lemur oh my god I bet that's why the metric system was invented, so dicks could sound like they were bigger	https://twitter.com/IceBergMama/status/709567733252235266	Twitter for iPhone	1407	0	7	March	11
22/04/2016	02:31:46	watching "Pokemon x and y" and "King Julien" on netflix	https://twitter.com/VictorJavierM_/status/723338474976358402	Mobile Web (M5)	49	0	0	April	17
29/04/2016	02:31:51	@Seaboiii You want to buy an obsurdly expensive half hybrid lambo with seats made of lemur leather.. fine....	https://twitter.com/girlinthebug/status/725875211061489665	Twitter Web Client	11	1	1	April	18
31/01/2016	02:32:12	I can't believe what 10 years has done: from Power Rangers, to The Lemurs, and all the rest; 1150's+ 1970-2028 twitter.com/rctgo/status/6…	https://twitter.com/pineracer/status/693622778902241280	Twitter for iPad		0	0	January	5
10/03/2016	02:32:17	@Midleton_Rare the resemblance is eerie. Wonder if the lemur also has jaundice?	https://twitter.com/scotch_guy/status/707755927722536960	Twitter for Android	3173	0	0	March	10
25/03/2016	02:32:17	@Splashnboots @raysreptiles @TreehouseTV my 3 yr old daughter had me play it over &amp; over. Then said she wanted to go see you and the lemur.	https://twitter.com/Buskinsleggz34/status/713191746826584064	Twitter for Android	13	0	1	March	13
06/03/2016	02:32:41	Russell and I got to pet a lemur today. #latergram @ Carson Springs Wildlife Conservation… instagram.com/p/BCmE3OOJedl/	https://twitter.com/hillarylcarter/status/706306477309489152	Instagram	78	0	0	March	10
21/04/2016	02:32:44	You must keep scratching my itch .. said the lemur to the 2 boys  fb.me/2EXbW6N9n	https://twitter.com/bluetoneboy/status/722976331215044610	Facebook	2193	1	0	April	16
24/04/2016	02:32:47	i still have my old king julien twitter i should follow shrek	https://twitter.com/mermistas/status/724063508946518017	Twitter for iPhone	1174	0	6	April	17
29/03/2016	02:32:59	@shutupjoani and this cute little critter (I'm thinking lemur) have so much in common they both cute&amp;love fruit  https://t.co/2Ey1uqBchd	https://twitter.com/kpuff_/status/714641476064571392	Twitter for iPhone	267	0	0	March	13
28/02/2016	02:33:03	There is evidence that he is a product of the illegal pet trade morningjournal.com/general-news/2…	https://twitter.com/MorningJournal/status/703769854537412608	TweetDeck	6784	0	0	February	9
28/03/2016	02:33:12	@liz_the_lemur I tried to swing by the grocery store for junk food after my workout but the doors were blocked with carts. Thwarted by Jesus	https://twitter.com/catsonatrain/status/714279139369353217	Twitter Web Client	31	0	1	March	13
10/03/2016	02:33:19	yesterday I pet a lemur	https://twitter.com/maddiecottrell/status/707756189384384512	Twitter for iPhone	533	0	2	March	10
16/02/2016	02:33:29	@lemurglotty @DerangedHermit my brother: "We dun hate lemurs. Well except for that tweeting one."	https://twitter.com/batsdingerbonds/status/699421307805528065	Twitter Web Client	1764	0	0	February	7
23/02/2016	02:33:40	@SquirtIes @alluhmae @juuliaarr could? I already am, she is ally and shes my dank memer lemur wife. Back the frik off	https://twitter.com/Luxzuri/status/701958068905508864	Twitter for Android	1158	1	0	February	8
08/04/2016	02:33:47	One more thing, two of them also started writing SMUT in the comments. I have no words, I'm beyond done.	https://twitter.com/lemur_dreamur/status/718265552578416642	Twitter Web Client	57	0	0	April	15
26/01/2016	02:33:48	I always like the weird animals, still want my finger monkey or lemur too	https://twitter.com/_alexiseng/status/691811243984867329	Twitter for Android		0	0	January	4
27/04/2016	02:33:49	 4gifs: You must scratch the lemur. [video] tmblr.co/ZDYDAx25cwT3z	https://twitter.com/laur_laur32/status/725150931935961091	Tumblr	117	0	0	April	17
29/01/2016	02:33:59	I really wanted a pet lemur or a raccoon	https://twitter.com/paulomallorca13/status/692898455316856834	Twitter for iPad		0	0	January	5
28/02/2016	02:34:03	There is evidence that he is a product of the illegal pet trade news-herald.com/general-news/2…	https://twitter.com/newsheraldinoh/status/703770105927196672	TweetDeck	10717	0	0	February	9
10/02/2016	02:34:04	These baboons and lemurs have left the trees to live in caves - New Scientist	https://twitter.com/JillChamberlai3/status/697247128104599552	My test acc	26	0	0	February	6
29/03/2016	02:34:08	Disappointed that the Chun outfit is the same one I already have that I dislike. The Karin one is great though.	https://twitter.com/Lemur_kun/status/714641765203124225	Twitter for Android	314	0	0	March	13
30/04/2016	02:34:37	The lemur is like"scratch my back dammit" fb.me/1GLMwQSZn	https://twitter.com/TVBradshaw/status/726238297438085122	Facebook	1143	0	0	April	18
29/03/2016	02:34:55	What I really want is a gothic lolita Karin skin but idk if that'll ever happen.	https://twitter.com/Lemur_kun/status/714641961433624576	Twitter for Android	314	0	0	March	13
03/03/2016	02:35:08	Ring-Tailed Lemur Found In Turlock, Most Likely Part Of The Illegal Pet Trade bit.ly/1QrSwkA https://t.co/h7aUQBQYOb	https://twitter.com/CapRadioNews/status/705219930044669953	Buffer	7332	1	0	March	9
06/02/2016	02:35:08	KING JULIEN!! is |LIVE NOW| onhoot.com/p/3HSm	https://twitter.com/LosO215/status/695797844859621376	Hoot App		2	2	February	6
02/05/2016	02:35:09	My wife attempts to guess what YOLO means: "You only laugh once. You're one lonely ogre. Yes, one laugh older. You're one lemur off?"	https://twitter.com/lunchbreath/status/726963207391338496	Twitter Web Client	1850	1	2	May	18
15/03/2016	02:35:16	@special_boots @IceBergMama @liz_the_lemur HEYOOOOOOOO! (even better because Hayley Centimetres IS A PUN ON MY SURNAME)	https://twitter.com/hayley_sass/status/709568617931640833	Twitter Web Client	524	0	4	March	11
18/02/2016	02:35:24	@liz_the_lemur has Juliet Stevenson shown up yet? 	https://twitter.com/GrumpyinBoston/status/700146567915925504	Twitter for iPhone	483	0	0	February	7
06/03/2016	02:35:42	@bethebearney bet there's no lemurs to pet	https://twitter.com/BravesGasm/status/706307238076534784	Twitter for Android	4191	0	0	March	10
25/04/2016	02:35:48	Mom and dad, for Christmas I want a lemur named George.	https://twitter.com/tessahandy/status/724426656023121920	Twitter for iPhone	297	0	2	April	17
19/04/2016	02:36:05	I FOUND OUT MY FIRST WORD IN LIFE WAS ZUMBOAFOO LIKE THE LEMUR WITH THE KRATT BROTHERS	https://twitter.com/alliesharks/status/722252398895345664	Twitter for iPhone	155	0	11	April	16
14/03/2016	02:36:08	Rare lemur found in Calif. backyard likely part of illegal animal trade - CBS News	https://twitter.com/laraGlover6/status/709206446983024641	App Black Store	82	0	0	March	11
23/01/2016	02:36:11	Hanging out my window in a lemur onesie and see nary a snowflake. twitter.com/occuweather/st…	https://twitter.com/brittneygirl/status/690724679565312000	Twitter for iPhone	333	0	2	January	4
16/03/2016	02:36:19	...............................i think cloud's f-smash may have gotten a knockback reduction	https://twitter.com/Lemur_kun/status/709931271305224193	TweetDeck	300	0	0	March	11
03/05/2016	02:36:20	I would like to own and cuddle a ring tailed lemur	https://twitter.com/hellowjosie/status/727325894029758464	Twitter for Android	359	0	0	May	18
21/02/2016	02:36:34	I want a lemur. #yankeejungle	https://twitter.com/life_consumer_/status/701234026573643779	Twitter for iPad	1839	0	0	February	8
20/04/2016	02:36:53	@kateleth My 10 year old daughter has loved her books for years. She got Smile handed down from my now 15 year old.	https://twitter.com/fez_lemur/status/722614988486152192	Twitter for Android	266	0	0	April	16
26/04/2016	02:36:56	@AstridKitten76 @LolaPlusG I'll buy you one! No worries.	https://twitter.com/fez_lemur/status/724789328883240960	Twitter for Android	274	1	2	April	17
04/05/2016	02:37:27	The only question I have for tomorrow: are lemur onesies out of dress code?	https://twitter.com/Ian_Roosky/status/727688561621762050	Twitter for iPhone	255	0	12	May	18
14/04/2016	02:37:29	Thank you @markpatinkin for taking the time to write an article about my great grandfather Joseph Ryfa, made my family's day. It's an honour	https://twitter.com/Lil_Lemur/status/720440813872746496	Twitter for Android	66	0	0	April	15
22/04/2016	02:37:32	@eachapm @liz_the_lemur @figwiggin I want to change my name but it'll attract the wrong crowd	https://twitter.com/gyip/status/723339928742948864	Twitter for Android	447	0	3	April	17
26/03/2016	02:37:33	I need to get off snap. Some of you lemurs talk about shit you have no idea about. Just wanted attention.	https://twitter.com/TheCoolRasool/status/713555459018346496	Twitter for iPhone	609	0	1	March	13
19/02/2016	02:37:40	*is playing dead* *Mariah clings to my body like a lemur and begins humping the shit out of my leg* I let it happen	https://twitter.com/HentaiSwamp/status/700509527989309440	Twitter for iPhone	352	0	3	February	8
23/03/2016	02:37:47	@kaiminmin 啊？什么时候的事情啊？不好意思king julien，我太不关心你了！	https://twitter.com/TheModernChina/status/712468352933834753	Twitter for iPhone	3779	0	0	March	12
25/04/2016	02:37:47	I have so many bruises from dance concert. I blame @Toxic_Lemur.	https://twitter.com/beckybecksx3/status/724427152586891265	Twitter for iPhone	436	0	0	April	17
16/02/2016	02:37:50	@daryannedeleon it would just fucking run in circles all day and run into our beautiful lemur	https://twitter.com/MichaelOvebaugh/status/699422405052084224	Twitter for iPhone	35	0	1	February	7
18/03/2016	02:37:55	Hotels Offer a Wide-Eyed Amenity: Lemurs Resorts in Madagascar offer up lemurs—some .... news.nationalgeographic.com/2016/03/160317… https://t.co/PbPO6MOtuA	https://twitter.com/NoAnimalPoachin/status/710656449123233792	Twitter Web Client	7257	3	1	March	12
16/03/2016	02:38:01	.......................oh my god meta knight	https://twitter.com/Lemur_kun/status/709931700529315841	TweetDeck	300	0	0	March	11
06/03/2016	02:38:04	@bethebearney i was in and around subs my whole childhood, but nothing will match the adorable grippy little hands of that lemur.	https://twitter.com/BravesGasm/status/706307833625714688	Twitter for Android	4191	0	0	March	10
26/03/2016	02:38:13	DEADBIE THE LEMUR DONUT STEAL @DeadBones5 TOTALLY STOLE MY OC, SEE I MAED IT FRIST https://t.co/fVZidqE9Ke	https://twitter.com/RebekahWSD/status/713555626216013824	TweetDeck	846	2	19	March	13
16/03/2016	02:38:16	OH MY GOD META KNIGHT WAHT THE FUCK DID THEY DO TO YOU	https://twitter.com/Lemur_kun/status/709931762059710464	TweetDeck	300	0	0	March	11
20/02/2016	02:38:19	@wehaveestatego1 --proof you have. Lemur comes from a Latin word that means "spirit of the dead". Does that mean al lemurs are ghosts?????	https://twitter.com/GalacticaXO/status/700872077092323328	Twitter Web Client	180	0	0	February	8
11/03/2016	02:38:20	Lémur volador. Lémur volador. Lémur volador. Lémur volador. Lémur volador &lt;3 Lrt ese bicho qué nombre? — thatcan.be/my/next/tweet Me estoy	https://twitter.com/_EgoBrain_/status/708119838095495169	Twitter for Android	304	0	1	March	11
18/03/2016	02:38:22	@NoAnimalPoachin In Madagascar. Endangered lemurs R plucked illegally from the wild 2 serve as pets and for guest to take selfies in hotels.	https://twitter.com/NoAnimalPoachin/status/710656563162185728	Twitter Web Client	7257	4	1	March	12
09/03/2016	02:38:24	I'm sick of politicians. I want to vote for an outsider. My ideal candidate would have been raised in the forest by lemurs.	https://twitter.com/ceylonsailor/status/707395080336703488	Twitter for Android	41	0	1	March	10
16/02/2016	02:38:27	@MichaelOvebaugh well we're not getting a lemur so we won't have that problem :)	https://twitter.com/daryannedeleon/status/699422557993185281	Twitter for iPhone	159	0	0	February	7
09/02/2016	02:38:33	NOT A KING JULIEN MEME BUT EQUALLY AS AWFUL https://t.co/QXOFTOZlXr	https://twitter.com/Exploditorium/status/696885871627231233	Twitter Web Client	242	0	5	February	6
16/03/2016	02:38:36	We blessed with every heart beat	https://twitter.com/KingJulien_/status/709931844888829952	Twitter Web Client	935	1	0	March	11
13/01/2016	02:38:50	Kirstie Alley: 'I Need a Man Who Loves Monkeys!' people.com/article/kirsti… via People	https://twitter.com/mitchum_rebecca/status/687101467941965824	Twitter for iPhone		0	0	January	2
24/04/2016	02:38:53	LEMURS DON'T HAVE REGULAR OFFICE HOURS #tapiawedding	https://twitter.com/allisonxschultz/status/724065041843019776	Twitter for iPhone	508	0	0	April	17
14/04/2016	02:38:56	@lemur_dad I consider this one of the most valuable pieces of information my mother has ever given me. Positive self talk is the 	https://twitter.com/XANAXIDENT/status/720441175526629376	Twitter for iPhone	958	0	0	April	15
13/03/2016	02:39:03	Girls just want to have fun. Especially lemur girls. theprancingpapio.blogspot.com/2016/03/girls-…	https://twitter.com/prancingpapio/status/708844796660604928	Twitter for Android	1649	1	1	March	11
25/02/2016	02:39:33	Snide comments from cyclists cycling like scared lemurs on the sidewalk. My legal right was awesomely executed. You had the red hand. FU!	https://twitter.com/OCherokee/status/702684326542991361	Twitter for Android	314	0	0	February	8
25/04/2016	02:39:33	@beckybecksx3 also we'll have knee pads...but only because ROLLER DISCO ZOMBIES #DanceConcert2017	https://twitter.com/Toxic_Lemur/status/724427601117323264	Twitter for iPhone	121	0	1	April	17
23/01/2016	02:39:36	UMMMMM just realized my cat looks just like Zoombafoo the lemur and I've never loved him more	https://twitter.com/Rowannjoseph/status/690725539489943552	Twitter for iPhone	1108	0	1	January	4
08/04/2016	02:39:40	Niggas forgot the shit from zoboomafo RT @Stephbutta: @JR4_07 https://t.co/REPKXr3ZIj	https://twitter.com/JR4_07/status/718267036485480449	Echofon	855	0	0	April	15
16/03/2016	02:39:40	meta knight's up air has more horizontal knockback making it almost impossible to juggle. FUCKING REST IN PIECES HOLY SHIT	https://twitter.com/Lemur_kun/status/709932112548339712	TweetDeck	300	0	0	March	11
05/04/2016	02:39:43	@WrestlingInc is it me or does Enzo have a resemblance to King Julien from the Madagascar movies?	https://twitter.com/LaichItIs/status/717179884183896064	Twitter Web Client	270	0	0	April	14
21/01/2016	02:39:44	I want a lemur	https://twitter.com/Vdubb2/status/690000798655340544	Twitter for iPhone		0	1	January	3
23/03/2016	02:39:56	I care about my ex-friend as much as a lemur cares about the US government. "please fuck off, I have a banana!"	https://twitter.com/Daisy1109_/status/712468897752944640	Twitter for iPhone	98	0	0	March	12
29/03/2016	02:39:56	I have been mildly hungry all day and no matter how much I eat I'm not satisfied.	https://twitter.com/neener_lemur/status/714643224560676864	Twitter for iPhone	71	0	0	March	13
27/04/2016	02:40:03	@DaltonRapattoni if you love zoos you should come to the san antonio zoo we have cute lemurs and an interactive bird exhibit	https://twitter.com/lwtscth/status/725152500593004545	Twitter for Android	43	0	0	April	17
22/04/2016	02:40:23	I would ride for my niggas just show me the lane	https://twitter.com/Tyler_lemur/status/723340643137785856	Twitter for iPhone	350	1	0	April	17
03/03/2016	02:40:27	youtu.be/VUnbMZdiCV4 I was going to tell everyone something. But that's just for my lemur toad.	https://twitter.com/Verbalmaze/status/705221270195933185	Twitter for Android	13	0	0	March	9
31/01/2016	02:40:32	@jsdtweets @liz_the_lemur same but at least my corpse would smell great	https://twitter.com/gyip/status/693624879195693056	Twitter for Android	365	0	4	January	5
03/05/2016	02:40:40	Life goal : to own a mf lemur	https://twitter.com/delpdelpdelp/status/727326983852560384	Twitter for iPhone	445	0	3	May	18
17/03/2016	02:40:43	@GanymedeElegy @Deadlightanime I have a friend who wants to go into film production and I wanted to know if either of you would talk to him	https://twitter.com/Lemur_kun/status/710294764101484545	TweetDeck	300	0	0	March	11
03/04/2016	02:40:49	pets i want to pet - holly - lemur	https://twitter.com/celicaamercury/status/716455383271870464	Twitter Web Client	216	0	2	April	14
27/04/2016	02:40:56	"Dónde está tu orgullo lémur..? No tienes cobardía..??!!" Rey Julien, #PingüinosDeMadagascar 	https://twitter.com/MissHofstadter/status/725152723667136513	Twitter for iPhone	3886	0	0	April	17
31/03/2016	02:40:56	@DeepVoicedFox "Oh, my gosh. Why are you...." Her eyes landed on the bat in his hand. She looked back at the unconscious lemur and then--	https://twitter.com/VociferousBunny/status/715368252549910529	Twitter for iPhone	40	0	0	March	13
04/05/2016	02:41:09	they double crossed jesus christs bank like theyre my lemur lucky	https://twitter.com/markrealms/status/727689493793345536	Twitter Web Client	649	0	0	May	18
10/03/2016	02:41:15	@liz_the_lemur I GOT CRACKERS FOR MY SNACK HEXAGON!	https://twitter.com/stefapie/status/707758184694468608	TweetDeck	906	0	1	March	10
16/03/2016	02:41:28	meta knight is dead. my bae who i thought wasn't that great just got flat damage reduction across the board. Bayo/Sheik untouched.	https://twitter.com/Lemur_kun/status/709932565734539264	TweetDeck	300	0	0	March	11
12/03/2016	02:41:29	@Lemur_kun ...oh. The tweet telling you guys I wasn't able to make it was in my drafts.	https://twitter.com/mechtroid/status/708483020043321344	Twitter for Android	450	0	2	March	11
19/04/2016	02:41:38	Three New #Species Of Primates Have Been Found #Lemur #MouseLemur #Primate #news bit.ly/1YE5hJZ https://t.co/8OYlbj9hax	https://twitter.com/trueviralnews/status/722253795602751488	trueviralnews	173	0	0	April	16
29/03/2016	02:41:46	@crashkar parks &amp; recs, daredevil, Great British Bake Off, and/or the King Julien Cartoon	https://twitter.com/thecommonmasses/status/714643684151549952	Twitter for iPhone	1637	0	1	March	13
08/04/2016	02:41:50	 tumblino: My lemur ballet boy  messed up on his arms but w/e lol #wip tmblr.co/ZYGeAt24f-Lgs	https://twitter.com/TheOriginalPooF/status/718267580390236161	Tumblr	12	0	0	April	15
12/03/2016	02:42:04	Lemurs found to have #plasmodium and #borrelia twitter.com/MicrobioSoc/st…	https://twitter.com/mosquitomicrobe/status/708483168202919938	Twitter Web Client	373	1	0	March	11
22/04/2016	02:42:15	My day started with a funny lemur video and was basically downhill from there. Harrumph.	https://twitter.com/GiantTourtiere/status/723341116834254848	Twitter Web Client	605	0	0	April	17
24/04/2016	02:42:19	Kids Pet and Communicate with Lemur youtu.be/WXM8tUnSJ3o @YouTubeより	https://twitter.com/xCeRigeo/status/724065908352684033	Twitter for iPad	186	0	0	April	17
14/02/2016	02:42:20	Lemur Indianapolis Zoo Elongated Pressed Penny Copper buy-art.info/by/rt/?query=h… https://t.co/6sS9kHZW3H	https://twitter.com/deluxe_item/status/698698762374549504	IFTTT	22	0	0	February	7
14/02/2016	02:42:20	Lemur Indianapolis Zoo Elongated Pressed Penny Copper buy-art.info/by/rt/?query=h… https://t.co/6sS9kHZW3H	https://twitter.com/deluxe_item/status/698698762374549504	IFTTT	20	0	0	February	7
24/03/2016	02:42:22	@ali__cruzz have fun lemur!!	https://twitter.com/emmmiilllyys/status/712831896724619264	Twitter for iPhone	436	0	1	March	12
11/02/2016	02:42:26	That isn't just any lemur. That's KING JULIEN twitter.com/realturnttravi…	https://twitter.com/CortneeHudson/status/697611624530776066	Twitter for iPhone	256	0	1	February	6
30/04/2016	02:42:34	@liz_the_lemur my entire childhood, and adulthood, okay let's be honest entire life.	https://twitter.com/perez_cecily/status/726240296728588289	Twitter Web Client	59	0	1	April	18
30/04/2016	02:42:34	@liz_the_lemur my entire childhood, and adulthood, okay let's be honest entire life.	https://twitter.com/perez_cecily/status/726240296728588289	Twitter Web Client	61	0	1	April	18
01/05/2016	02:42:36	SAD AWESOME AND THE BEST SONG "OH MO-MO" "KING JULIEN" @DanielCJacobsJr @ClevelandJr twitter.com/ahernandez0510…	https://twitter.com/leodiazmerino14/status/726602695826636800	Twitter Web Client	694	1	2	May	18
16/03/2016	02:42:37	oh my god twitter.com/_Facevalue_/st…	https://twitter.com/Lemur_kun/status/709932855221166080	TweetDeck	300	0	1	March	11
05/03/2016	02:42:40	finally we have the matchup I came to see. 6WX vs Salem. let's fucking go.	https://twitter.com/Lemur_kun/status/705946600779153409	TweetDeck	296	0	0	March	10
06/03/2016	02:42:40	Red Ruffed Lemur Endangered Animal Species Niue 2014 $1 Swarovski buy-antiques.info/byn/tqs007/?qu… https://t.co/KZOCPfGmSj	https://twitter.com/very_posh/status/706308990960082944	IFTTT	26	0	0	March	10
06/01/2016	02:42:48	At the start of the night you say you will just have one or two lemurs. twitter.com/people/status/…	https://twitter.com/MJIBrown/status/684565749755543552	Twitter Web Client		0	1	January	1
08/01/2016	02:43:02	Just me, doing #MadLibs on #Periscope in a lemur 1z, with my dog. Thanks @lalolopezlive twitter.com/lalolopezlive/…	https://twitter.com/Kharizmarae/status/685290586459471872	Twitter Web Client	74	0	0	January	2
05/04/2016	02:43:05	@Basilkaa prax: awww.. heitra as lemurs.. basil: DDDDD: NO prax: HAHAHHA this was response to my creepy post but sentence reaction funny	https://twitter.com/Meibatsu_Prax/status/717180732439810048	Twitter Web Client	98	0	0	April	14
23/03/2016	02:43:09	@MikeStigs Lemurs and Gibbons. The lemurs have stripes on their tails.	https://twitter.com/Stephjlittle/status/712469705739534336	Twitter for iPhone	132831	1	0	March	12
02/03/2016	02:43:10	@liz_the_lemur have you listened to Gilmore Guys? It makes me so happy.	https://twitter.com/jennegatron/status/704859563187568641	Twitter for Windows Phone	178	0	0	March	9
17/02/2016	02:43:14	#Zoolander2 night with my own personal Blue Steel, uncg_actor #Icannotbluesteel… instagram.com/p/BB3vwvFuvh0/	https://twitter.com/dancing_lemur/status/699786151822036992	Instagram	814	0	0	February	7
16/04/2016	02:43:15	@jccaylen have you met any lemurs	https://twitter.com/JeyxBieber/status/721167040518574080	Twitter for iPhone	3751	0	0	April	16
22/03/2016	02:43:17	@gerardway To pull this off you really have to be spot on with your judge of character. That and not winking are the keys to making it work	https://twitter.com/fez_lemur/status/712107351445086208	Twitter for Android	234	0	1	March	12
23/01/2016	02:43:22	The love is so real!! ❤️❤ #Suits and AllHailKingJulien crossover episode! #KingJulien gets #LittUp twitter.com/rickhoffman_/s…	https://twitter.com/DanielCJacobsJr/status/690726488283283456	Twitter for iPhone		1	5	January	4
09/03/2016	02:43:31	@ddlovato I want a lemur	https://twitter.com/suffersivan/status/707396369049362432	Twitter for iPhone	22575	0	0	March	10
02/02/2016	02:43:50	@liz_the_lemur @dancing_robot @figwiggin when I lived at home my parents would give me a card &amp; some chocolates or something	https://twitter.com/lizbizfizz/status/694350484480471040	Twitter for iPhone	333	0	0	February	5
27/03/2016	02:43:50	@gerardway I think my mom has my D&amp;D game from 1981 or 82. Never used. Because I was an only child. :'(	https://twitter.com/fez_lemur/status/713919428614688768	Twitter for Android	241	0	1	March	13
24/01/2016	02:44:01	I wanna be as happy with my life as Shaq is with his mouse lemur https://t.co/phnDDCpkCy	https://twitter.com/norathexplora97/status/691089038791557120	Twitter for iPhone	593	3	21	January	4
27/01/2016	02:44:03	my head hurts	https://twitter.com/Lemur_kun/status/692176212052066307	TweetDeck	273	0	0	January	4
27/04/2016	02:44:05	Proud to have be one of the voters to get in right in CT tonight. #CRUZ @tedcruz @SenTedCruz @SykesCharlie	https://twitter.com/The_Ky_Lemur/status/725153513999847426	Twitter for iPhone	12	1	1	April	17
29/04/2016	02:44:09	ワシの高貴な足はゾッとする事には敏感なのだ！	https://twitter.com/king_sw_julien/status/725878309465124865	twittbot.net	50	0	1	April	18
30/04/2016	02:44:09	モーリス！腹の虫を黙らせろ！なんでお前は腹ペコなのだ？	https://twitter.com/king_sw_julien/status/726240697259433984	twittbot.net	50	0	0	April	18
30/04/2016	02:44:09	モーリス！腹の虫を黙らせろ！なんでお前は腹ペコなのだ？	https://twitter.com/king_sw_julien/status/726240697259433984	twittbot.net	52	0	0	April	18
29/03/2016	02:44:11	Ladybug on my wall. Well that's new, but better than another spider I guess.	https://twitter.com/Flying_Lemur/status/714644293525311489	Twitter for Android	19	0	0	March	13
14/02/2016	02:44:13	@LaurenNadolny @MspcaAngell @AnimalPlanet @animalcruelty that lemur has no health insurance like what's this nigga gonna do now smh	https://twitter.com/JaridPrescott/status/698699236590886917	Twitter for iPhone	1266	1	5	February	7
24/03/2016	02:44:15	@_jennirey69 I JUST WANT A LEMUR LIKE NOW	https://twitter.com/Georgie_Cantu/status/712832371045695488	Twitter for iPhone	422	0	0	March	12
24/04/2016	02:44:20	Keep #lemurs wild. #Lemurs are not pets. twitter.com/LemurRescueC/s…	https://twitter.com/Lemurgrl/status/724066416064864256	Twitter Web Client	811	0	0	April	17
27/01/2016	02:44:21	@Lemur_kun have you been shoveling more is it over yet	https://twitter.com/Theguy923/status/692176287847333889	TweetDeck		0	0	January	4
07/02/2016	02:44:29	@BabyAnimalGifs @ScHoolboyCG I want this instead of a Lemur now!	https://twitter.com/McKennaLautenba/status/696162588673994752	Twitter for iPhone	281	0	0	February	6
07/03/2016	02:44:29	Donald Trump cares about this show as much as a lemur cares about the Supreme Court vacancy. "I don't care, f--k off. I have a banana!"	https://twitter.com/AustinBehr33/status/706671833819566080	Twitter for iPhone	271	0	0	March	10
14/03/2016	02:44:31	If you've always wanted to read a comic with cyclopes, lemur people, witches, &amp; body modification... your ship has come in.	https://twitter.com/DellDracula/status/709208558278090753	Twitter for iPhone	6529	1	8	March	11
16/04/2016	02:44:35	ハロ〜、おまぬけども。キングのおな〜り〜	https://twitter.com/king_sw_julien/status/721167375928664064	twittbot.net	43	0	1	April	16
15/04/2016	02:44:38	ワシは天才だ〜だろう〜？	https://twitter.com/king_sw_julien/status/720804998842454017	twittbot.net	43	0	1	April	16
20/02/2016	02:44:41	@LolaPlusG @bulIetsvibes Hmmm... The plot thickens in my connection to Ravenclaw &amp; Luna.	https://twitter.com/fez_lemur/status/700873680713220097	Twitter for Android	207	0	0	February	8
25/04/2016	02:44:41	ハム！！！ウキウキジャンプコンテストやるぞ〜！！	https://twitter.com/king_sw_julien/status/724428892165951488	twittbot.net	50	0	0	April	17
10/04/2016	02:44:43	きんもい、きんもすぎる…いままで見せられた中でいちばんぐらいにきんもい！	https://twitter.com/king_sw_julien/status/718993080087482368	twittbot.net	34	0	2	April	15
05/03/2016	02:44:52	@FoxxyDrips at the lemur post wouldn't let me reply unless i removed the other person in the post. twitter is acting up on my cell.	https://twitter.com/pervysage2015/status/705947157996539904	Twitter Web Client	21	0	1	March	10
16/03/2016	02:44:53	could care less bout assumptions	https://twitter.com/KingJulien_/status/709933425055109120	Twitter Web Client	935	1	1	March	11
28/04/2016	02:44:59	よし！いくぞいくぞ！ワシが欲しいのはな…あー…インラインローラースケート！	https://twitter.com/king_sw_julien/status/725516129301467136	twittbot.net	50	0	0	April	17
28/04/2016	02:45:12	Love #lemurs? #Bats? #Lions? Here's where to have the best wildlife experiences in Africa! ow.ly/4najns https://t.co/grsHgJzXAM	https://twitter.com/AFKTravel/status/725516184616054784	Hootsuite	7950	0	0	April	17
30/04/2016	02:45:16	Lemur has reached the end of the line. :(jazzmutant.com/press_release.… #MAXMSPJITTER	https://twitter.com/MAXMSP_BOT/status/726240978835660800	twittbot.net	378	0	0	April	18
19/04/2016	02:45:17	わかったか！だから誰も、キングの足に触ってはいかんのだ！	https://twitter.com/king_sw_julien/status/722254716537856000	twittbot.net	43	0	1	April	16
04/04/2016	02:45:18	missing my lemur friend right about now https://t.co/oiapb5fIdo	https://twitter.com/33Madiabbey/status/716818901254799360	Twitter for iPhone	347	2	11	April	14
18/04/2016	02:45:19	あーはいはい。2度も言わなくていいっつーんだ	https://twitter.com/king_sw_julien/status/721892336704204800	twittbot.net	43	0	1	April	16
04/04/2016	02:45:22	ワシは天才だ〜だろう〜？	https://twitter.com/king_sw_julien/status/716818919491645442	twittbot.net	34	1	1	April	14
14/03/2016	02:45:26	. https://t.co/Yuj8F3mbvn	https://twitter.com/KingJulien_/status/709208788058832896	Twitter Web Client	935	7	30	March	11
13/04/2016	02:45:31	わかったか！だから誰も、キングの足に触ってはいかんのだ！	https://twitter.com/king_sw_julien/status/720080447900819456	twittbot.net	43	0	1	April	15
23/04/2016	02:45:32	We just published our official website!!! Check it out at &gt;&gt;&gt;&gt; notalemur.com	https://twitter.com/Not_a_Lemur/status/723704328695881728	Twitter Web Client	77	0	0	April	17
17/02/2016	02:45:36	@Hieropants @liz_the_lemur Ooh, yeah. I never made that one but I want to.	https://twitter.com/figwiggin/status/699786746272227328	Twitter Web Client	714	0	0	February	7
03/03/2016	02:45:41	One can only hope that their future wikipedia page will have a section for “interest with lemurs.” https://t.co/4b5Uh0jS2U	https://twitter.com/MingRoseC/status/705222587501117440	Tweetbot for Mac	252	0	0	March	9
18/03/2016	02:45:56	Hotels Offer a Wide-Eyed Amenity: Lemurs on.natgeo.com/1pw4hwC via @NatGeo	https://twitter.com/vajapeyam/status/710658467338407938	Twitter Web Client	908	0	0	March	12
30/04/2016	02:45:59	It's okay I'm over it now. I got my way 	https://twitter.com/Krazy_Lemur/status/726241158163140608	Twitter for iPhone	165	0	0	April	18
30/04/2016	02:45:59	It's okay I'm over it now. I got my way 	https://twitter.com/Krazy_Lemur/status/726241158163140608	Twitter for iPhone	166	0	0	April	18
28/02/2016	02:46:01	Buy Hanging Ring Tailed Lemur Fuzzy Fella 17" by #WildRepublic Hands Clasp Together Using Hook and Loop' Wild socialsharinglink.com/buy/0B3O1c22TL…	https://twitter.com/DiamondGames/status/703773120184913921	Diamond Network	389	0	0	February	9
12/02/2016	02:46:02	Lions, Leopards And Lemurs: London's Most Unusual Pets - Londonist	https://twitter.com/LydiaShevington/status/697974915539058689	App Black Store	87	0	0	February	7
24/03/2016	02:46:03	Sean Paul is literally King Julien from Madagascar	https://twitter.com/nicole_mosto/status/712832823145537536	Twitter for iPhone	469	0	3	March	12
01/04/2016	02:46:13	So impressed with @System76! Got notified via email about the latest BIOS update on my #Lemur! #whodoesthat #BestCompany #TakeMyMoney	https://twitter.com/aric49/status/715731969779302400	Twitter for Android	86	0	0	April	14
24/04/2016	02:46:17	Kids Pet and Communicate with Lemur youtu.be/WXM8tUnSJ3o @YouTubeからかわいい	https://twitter.com/knkmts/status/724066904831184896	Twitter for Android	209	0	0	April	17
23/03/2016	02:46:18	@Lemur_kun Some people seriously want her banned from tournaments lmao.	https://twitter.com/CapriGenesis/status/712470498249216000	Twitter Web Client	172	0	0	March	12
11/02/2016	02:46:19	@KarlynLangjahr we're glad you love them. We ❤️ our lemurs too!  Thanks for visiting!	https://twitter.com/floridaaquarium/status/697612598766862336	Twitter for iPhone	25262	0	0	February	6
09/03/2016	02:46:37	My obsession for elephants &amp; lemurs 	https://twitter.com/_ObeyMySOLE/status/707397147264679936	Twitter for iPhone	2045	0	0	March	10
10/02/2016	02:46:40	#GameofDice My Favourite Monkey (Lemur ;) ) Momo from Avatar. Happy Lunar New Year ( ID:44993316 ) pic.twitter.com/HGVRtoke84	https://twitter.com/ElbieMusic/status/697250298457407489	Twitter Web Client	38	0	0	February	6
16/03/2016	02:46:46	OH MY GOD. GUYS GUSY GUYS GUYS SHEIK GOT SUPER NERFED. HER THROWS GOT FUCKING HIT HARD	https://twitter.com/Lemur_kun/status/709933902643773440	TweetDeck	300	0	1	March	11
29/04/2016	02:46:49	@gerardway My husband manages the Masonic library &amp; museum. My life overflows with conspiracies.	https://twitter.com/fez_lemur/status/725878979568099328	Twitter for Android	274	0	1	April	18
30/04/2016	02:46:50	Cheeky lemur wants you to know exactly where it likes to be scratched Pickle https://t.co/0Ye1D6pUQB	https://twitter.com/Kemalcetinozgur/status/726241369384165376	Twitter Web Client	2568	1	0	April	18
30/04/2016	02:46:50	Cheeky lemur wants you to know exactly where it likes to be scratched Pickle https://t.co/0Ye1D6pUQB	https://twitter.com/Kemalcetinozgur/status/726241369384165376	Twitter Web Client	2576	1	0	April	18
19/04/2016	02:46:56	Real shit choosing my dog  twitter.com/liltaz400_/sta…	https://twitter.com/Tyler_lemur/status/722255128590311424	Twitter for iPhone	347	1	0	April	16
27/04/2016	02:47:24	Why You Shouldn't Share That Cute Lemur Video - National Geographic apple.news/AN00oXuoXR6OP2…	https://twitter.com/SalvadorCerna3/status/725154349404459008	iOS	1488	0	0	April	17
15/02/2016	02:47:27	All Hail King Julien Coming to @Netflix Plus Holiday Favorites for the Whole Family! #StreamTeam bit.ly/1nEpDXo	https://twitter.com/MommaTBlog/status/699062436595396608	Tweet Old Post	22327	1	0	February	7
15/04/2016	02:47:47	All Hail King Julien 2014 - FuIl Movles: youtu.be/y6TKKZMo88k?a via @YouTube	https://twitter.com/viethungtran77/status/720805794002968577	Google	2	0	0	April	16
20/03/2016	02:47:49	#Bulls win. #Hoosiers win. And I pet a lemur. #TodayWasAGoodDay https://t.co/HHGOndWLBd	https://twitter.com/DLohRidah/status/711383717093220353	Twitter for Android	296	0	0	March	12
25/03/2016	02:47:49	Poor planning by tptb has resulted in a hectic week. I am approaching Lemur levels here	https://twitter.com/Glycerine/status/713195656840654848	Twitter for iPhone	303	0	1	March	13
03/05/2016	02:47:50	i AM the lemur in my avi	https://twitter.com/purposeliv/status/727328784546934786	Twitter for iPhone	599	0	0	May	18
24/04/2016	02:47:57	@phoxxi_ Everything is well thank you except for one of my kids worrying me to any early grave. You back in LV?	https://twitter.com/lemur_dad/status/724067324693602304	Twitter for Android	239	0	1	April	17
23/02/2016	02:47:58	@Lemur_kun have a look at this if you haven't already reddit.com/r/Overwatch/co…	https://twitter.com/Theguy923/status/701961670906609665	TweetDeck	212	0	0	February	8
30/03/2016	02:48:03	Tbh I just want to be famous enough to have a strain of weed named after me and I'd call it "OG Lemur Dick" and it would be str8 fire 	https://twitter.com/the2ndcoming19/status/715007653085249536	Twitter for iPhone	334	3	15	March	13
28/04/2016	02:48:23	Why You Shouldn't Share That Cute Lemur Video news.nationalgeographic.com/2016/04/160426…	https://twitter.com/hollybirch/status/725516983937208321	Mobile Web	1371	0	0	April	17
17/02/2016	02:48:27	@Hieropants @liz_the_lemur Her carbonara, risotto, mac and cheese, cumin black beans, cauli-parsnip soup, and yam chipotle soup are my favs.	https://twitter.com/figwiggin/status/699787465180119040	Twitter Web Client	714	0	2	February	7
10/03/2016	02:48:28	@tomselleck69 thats a lemur my friend	https://twitter.com/ipgd/status/707759999590731776	TweetDeck	682	0	0	March	10
12/01/2016	02:48:44	@lolo_ooc *slaps those hands again and then puts Lauras hands on those nipples.* youdont have the clearance lemur…	https://twitter.com/mrvldrstark/status/686741573225201665	Twitter for Mac		1	1	January	2
06/04/2016	02:48:45	@Leilakearney wrong I look like King Julien	https://twitter.com/ChrisRivera02/status/717544545483956225	Twitter for iPhone	516	1	1	April	14
02/05/2016	02:48:47	*learns to use iCloud tonight* thinks "why do I have so many pics of lemurs in my library?" 87 to be exact lol...	https://twitter.com/NikkiKB101/status/726966637908336640	Twitter for iPhone	800	0	2	May	18
29/01/2016	02:48:56	I want a lemur	https://twitter.com/IsaiahGonzal3z/status/692902216768704512	Twitter for iPhone		0	1	January	5
29/01/2016	02:48:56	I want a lemur	https://twitter.com/IsaiahGonzal3z/status/692902216768704512	Twitter for iPhone		0	1	January	5
14/04/2016	02:49:00	@JamesArthur23 you are my favorite singer, i admire you &lt;3 &lt;3 Regards from Chile	https://twitter.com/King_The_Lemur/status/720443710224392192	Twitter Web Client	23	0	1	April	15
02/01/2016	02:49:05	2016: I will finally uncover the truth of why the Lost Land of Lemuria has no lemurs.	https://twitter.com/sblackmoore/status/683117781307424768	TweetDeck		3	8	January	1
22/04/2016	02:49:13	I was on IG and I stumbled upon an Iota with a pet lemur and the lemur was eating Popeyes. What a combination....	https://twitter.com/withlove_eb/status/723342866563620865	Twitter for iPhone	1648	0	1	April	17
14/02/2016	02:49:18	I'm trimming a bunch of people from my private account for some reasons. sorry	https://twitter.com/Lemur_kun/status/698700515471917056	TweetDeck	285	0	0	February	7
14/02/2016	02:49:18	I'm trimming a bunch of people from my private account for some reasons. sorry	https://twitter.com/Lemur_kun/status/698700515471917056	TweetDeck	285	0	0	February	7
19/04/2016	02:49:18	Dessert ideas anyone? Check out these peanut butter donuts featuring our Leapin Lemurs peanut butter and chocolate … https://t.co/wLfhpof65x	https://twitter.com/PatriciCastil/status/722255725028892672	IFTTT	213	0	0	April	16
24/03/2016	02:49:24	Every time Sheikie watch Bruins &amp; see Coach the Claude Julien all I think of is jabroni from King of Hill #BOSvsNYR https://t.co/1WWh8HNm5B	https://twitter.com/NHLIronSheik/status/712833667224190976	Twitter for iPhone	805	6	13	March	12
16/03/2016	02:49:26	OH MY FUCKING GOD. SHEIK THROWS HAVE MASSIVELY INCREASED KNOCKBACK	https://twitter.com/Lemur_kun/status/709934573606576128	TweetDeck	300	0	0	March	11
18/01/2016	02:49:30	@zerojustice315 and I like watching ZeRo up until he has to fight the only person safer and campier than him	https://twitter.com/Lemur_kun/status/688916090441871360	TweetDeck		0	0	January	3
27/01/2016	02:49:30	@WhatATinyBug I'd vote for Paul Lemur pslc.ws/macrog/paul/ but he doesn't have a Twitter.	https://twitter.com/internetimal/status/692177584856133632	Twitter Web Client		0	0	January	4
18/02/2016	02:49:32	WHO HAS LEMURS THOUGH? NOT Y'ALL twitter.com/DukeLemurCente…	https://twitter.com/Hayley_VF/status/700150125264502785	Twitter Web Client	446	0	1	February	7
18/01/2016	02:49:40	@luanlovato parece o zoboomafo	https://twitter.com/florir_se/status/688916136319152130	Twitter for Android		0	1	January	3
18/04/2016	02:49:41	Think my brain doctor got my new drug confused with horse tranquilizers- fuck!!. Why does the assumption has to be "add more drugs".	https://twitter.com/lemur_dad/status/721893432801648640	Twitter for Android	230	0	0	April	16
04/05/2016	02:49:43	i already seen what there wannabe our lemur spy stows	https://twitter.com/markrealms/status/727691647694340098	Twitter Web Client	649	0	0	May	18
29/03/2016	02:49:56	Sacha Baron Cohen's "Borat" is funnier than his "King Julien" character in "Madagascar." — watching Borat	https://twitter.com/RedOtakuHouston/status/714645738026897408	Facebook	16	0	0	March	13
04/02/2016	02:50:03	I've Incased Mort In Sand! (All Hail King Julien)-(HD) youtu.be/xugtd_3E83Q	https://twitter.com/whomi1111/status/695076823974178816	Twitter for iPhone		0	1	February	5
18/01/2016	02:50:03	my hype is dead	https://twitter.com/Lemur_kun/status/688916230015741954	TweetDeck	275	0	0	January	3
14/04/2016	02:50:05	EU , VC E O ZOBOOMAFO QUE SDDDS!!!! twitter.com/harmoniavril/s…	https://twitter.com/MillinhaLanger/status/720443983021912064	Twitter for Android	350	0	0	April	15
27/04/2016	02:50:26	A Lemur And A Rhino Made Some Art At SF Zoo, And You Can Purchase It (to support animal conservation) sfist.com/2016/04/26/lem…	https://twitter.com/davelawrence/status/725155113900232704	Twitter Web Client	44234	1	3	April	17
11/02/2016	02:50:56	Retweeted ARTnews (@ARTnewsmag): 'Julien Ceccaldi: King and Slave' at Jenny's, selected by Joshua Abelow... fb.me/2m10DEZbb	https://twitter.com/RAJADEORI/status/697613761486565376	Facebook	251	0	0	February	6
19/04/2016	02:51:03	btw im naming my african wild dog plush bc im a lemur oops	https://twitter.com/firstavengerbot/status/722256164642230272	capbot	18	0	0	April	16
04/05/2016	02:51:07	Y'ALL, this guy came into work last night with a FUCKING LEMUR as his pet &amp; she was so adoraablee! https://t.co/gCNGX6vyww	https://twitter.com/karmanis_/status/727691999483138048	Twitter for Android	2485	6	4	May	18
23/02/2016	02:51:12	@Theguy923 my problem with this is it doesn't actually take into account winrate	https://twitter.com/Lemur_kun/status/701962483846742016	TweetDeck	287	0	0	February	8
18/01/2016	02:51:16	Has Tweetdeck been dying for anyone else in the last few days? I'm getting some weird ass bugs	https://twitter.com/Lemur_kun/status/688916537118437376	TweetDeck		0	0	January	3
23/03/2016	02:51:16	@oyasumijojo okay sure pay for my plane tickets and im down.	https://twitter.com/Lemur_kun/status/712471746566361088	TweetDeck	309	0	0	March	12
24/04/2016	02:51:21	This, is my first ever tweet. Only ten years late.	https://twitter.com/lemur_time/status/724068181623582720	Twitter Web Client	1	0	1	April	17
02/03/2016	02:51:26	"My God! That's not his hair; that's a full-grown lemur on his head!" twitter.com/BostonGlobe/st…	https://twitter.com/Crapplefratz/status/704861646863233024	TweetDeck	3940	1	1	March	9
26/01/2016	02:51:28	Violent dance break, lemurs in ceilings, hats of many fish, &amp; some really horrible French stereotype accents = my life. #jazzhandsseason #fb	https://twitter.com/bmscheller/status/691815690836299776	Twitter for Mac	249	1	7	January	4
12/03/2016	02:51:34	still bitter we took pictures with a lemur and none of us have any of the pictures	https://twitter.com/k_deds/status/708485558138507264	Twitter for iPhone	524	0	0	March	11
21/04/2016	02:51:35	#CombatRadio with #Emmy #Winning #Producer MWatson facebook.com/Combat.Radio #CN #All #Hail #King #Julien #ScoobyDoo https://t.co/wwq03y3Tt5	https://twitter.com/combatradio/status/722981074788212736	Twitter Web Client	53029	0	2	April	16
21/04/2016	02:51:35	#CombatRadio with #Emmy #Winning #Producer MWatson facebook.com/Combat.Radio #CN #All #Hail #King #Julien #ScoobyDoo https://t.co/wwq03y3Tt5	https://twitter.com/combatradio/status/722981074788212736	Twitter Web Client	53087	0	3	April	16
16/03/2016	02:51:37	@Lemur_kun I was just wondering, I have her Amiibo and well although I am good with Samus, the amiibo well not so much	https://twitter.com/josefcd904/status/709935121927774208	Twitter Web Client	849	0	0	March	11
06/02/2016	02:51:39	Feeet! KING JULIEN'S FEET	https://twitter.com/mericrump/status/695802003801317376	Twitter Web Client		0	0	February	6
11/03/2016	02:51:51	Riendo. Lémur volador. Lémur volador. Lémur volador. Lémur volador. Lémur volador. Lémur volador. Lémur? — thatcan.be/my/next/tweet	https://twitter.com/_EgoBrain_/status/708123241315966978	Twitter for Android	304	0	0	March	11
07/02/2016	02:52:05	My mom almost brought A FUCKING LEMUR TO MY HOUSE. And decided against it.. WTF	https://twitter.com/TheGoodTyrant/status/696164499150258176	Twitter for iPhone	209	1	2	February	6
28/04/2016	02:52:08	#SecretsOfTheAnimalKingdom chimps became our closest primate relatives because lemurs wanted nothing to do with it. https://t.co/mdHm6cvahf	https://twitter.com/MiscThing1/status/725517928108560384	Twitter Web Client	207	3	4	April	17
25/04/2016	02:52:22	This lemur reminds me of Smokey. Kids Pet and Communicate with Lemur youtu.be/WXM8tUnSJ3o via @YouTube	https://twitter.com/tdsmith698/status/724430822984548352	Twitter Web Client	8	0	0	April	17
18/01/2016	02:52:35	@CapriGenesis he has fanboys?	https://twitter.com/Lemur_kun/status/688916868351062020	TweetDeck		0	0	January	3
21/04/2016	02:52:40	Wow look at this little guy....the ringtail lemur wants his back rubbed. fb.me/2LrYrB3X6	https://twitter.com/CelebratingHim/status/722981347640389632	Facebook	535	0	0	April	16
27/04/2016	02:52:49	Why You Shouldn't Share That Cute Lemur Video news.nationalgeographic.com/2016/04/160426…	https://twitter.com/vajapeyam/status/725155715216773120	Twitter Web Client	1095	0	0	April	17
23/02/2016	02:52:52	@Theguy923 the teams that won have been playing Pharah or anti-pharah comps.	https://twitter.com/Lemur_kun/status/701962903096860673	TweetDeck	287	0	0	February	8
22/04/2016	02:52:56	All hail King Julien! fb.me/4HjAm0ohT	https://twitter.com/LiveBySurprise/status/723343803650826240	Facebook	14100	0	0	April	17
02/03/2016	02:52:57	@kenpendernudes I must draw this angel— do you have a reference sheet for her? I shall make her the cuddlable lemur child she already is	https://twitter.com/InsaneHeartbeat/status/704862025210433538	Twitter for Android	526	0	1	March	9
08/02/2016	02:52:58	Bruh King Julien any day twitter.com/realturnttravi…	https://twitter.com/datferrari/status/696527108793884672	Twitter for iPhone	277	0	4	February	6
26/04/2016	02:52:59	@benughdict im skipper but im also king julien	https://twitter.com/shitlockposting/status/724793365594779648	Twitter for iPhone	1327	1	3	April	17
10/04/2016	02:53:05	:) RT @Smug_Lemur I found a giant spider in my shower so I guess this is how dreadlocks start.	https://twitter.com/SelenaMaranjian/status/718995184973819904	Twitter Ads	1336	0	0	April	15
03/04/2016	02:53:16	@liz_the_lemur @pantalonesfuego tbf I think it was more a hands-on family thing than anything creepy, but it was outside my comfort anyway	https://twitter.com/wallsdonotfall/status/716458518803582976	Mobile Web (M5)	293	0	1	April	14
25/02/2016	02:53:27	BlueDriver OBD2 Scan Tool #LemurVehicleMonitors #Productivity Lemur Vehicle Monitors socialsharinglink.com/buy/A50L4O14aO…	https://twitter.com/appdealalerts/status/702687824647163908	Catalog Sync Mobile Apps	291	0	0	February	8
28/03/2016	02:53:27	People forever gonna talk	https://twitter.com/KingJulien_/status/714284238670061569	Twitter Web Client	947	0	1	March	13
03/04/2016	02:53:30	Rob = King Julien Maurice = Collin Mort = Kasia	https://twitter.com/kasiagneiser/status/716458576017920001	Twitter for iPhone	237	0	0	April	14
20/04/2016	02:53:30	@purplematsu @ephemelody my fursona is not a lemur and butt pats are for plebs	https://twitter.com/celestialtabris/status/722619168634179584	Twitter Web Client	839	0	2	April	16
04/05/2016	02:53:39	screaminlemurs.weebly.com THE WEBSITE IS UP! Using this domain atm, but soon we will be getting our own domain!	https://twitter.com/Screamin_Lemurs/status/727692638158229504	Twitter Web Client	7	0	1	May	18
11/02/2016	02:53:39	@Tyler_lemur you lost my respect	https://twitter.com/eugene_rene/status/697614446340894721	Twitter for iPhone	425	1	1	February	6
26/04/2016	02:53:42	@fez_lemur @LolaPlusG Depends which version my kids are playing. I generally go old school, You're the one that I want from Grease, or...	https://twitter.com/BentButterfly1/status/724793548357378048	Twitter for Android	1731	0	1	April	17
22/03/2016	02:53:52	Only 7 days left to vote on my t-shirt!! Please vote for it!! Window To A Lemur on @threadless threadless.com/designs/window…	https://twitter.com/TimCarol90/status/712110014442246145	Twitter Web Client	18	0	0	March	12
27/04/2016	02:54:00	i have it saved w my emo lemur pics which is close enough tho	https://twitter.com/djinnequips/status/725156011028393985	Twitter Web Client	6	0	1	April	17
05/03/2016	02:54:22	OMG "Trump views truth as this lemur views the Supreme Court vacancy. I don't care about that in any way, please fuck off, I have a banana"	https://twitter.com/movinmeat/status/705949545104932864	Tweetbot for iΟS	4040	0	7	March	10
06/04/2016	02:54:30	Robby Cano is gonna have a monster year, he's out to prove people wrong after looking like the carcass of a lemur last season	https://twitter.com/jjpix13/status/717545993651298305	Tweetbot for iΟS	714	0	1	April	14
15/04/2016	02:54:32	Icing my back with frozen butternut squash chunks. #whatsfordinner	https://twitter.com/lemurs_man/status/720807489998954498	Twitter for Android	18	0	0	April	16
27/03/2016	02:54:38	Think you have enough attitude to wear this lemur? If so look for your chance to take 'em home at #mcfc2016 https://t.co/vCVEpB1Lxt	https://twitter.com/ThatsFurredUp/status/713922145244561409	Fenix for Android	3074	6	36	March	13
27/03/2016	02:54:59	The way lemurs jump around is just one more reason as to why I want to have one as a pet when I'm older pic.twitter.com/N1RMFegJ9f	https://twitter.com/VictorVanous/status/713922235782852609	Twitter for iPhone	384	0	0	March	13
08/02/2016	02:55:02	Zoboomafo @Trynlee twitter.com/realturnttravi…	https://twitter.com/_annabrookee/status/696527628346515456	Twitter for iPhone	367	1	3	February	6
25/02/2016	02:55:03	Just scheduled a lemur, python, small croc &amp; kangaroo for my soon to be 1 yo's bday. Kinda frustrated they don't have a giraffe. Whatever.	https://twitter.com/lukewhitmire1/status/702688227694505984	Tweetlogix	697	0	4	February	8
06/02/2016	02:55:20	I want to do a GoFundMe so I can buy a lemur 	https://twitter.com/TylerHastings3/status/695802929018634240	Twitter for iPhone	152	0	2	February	6
22/03/2016	02:55:29	Biggest pet peeve is probably when fortune cookies don't actually have fortunes in them. If I want life advice I would open an advice cookie	https://twitter.com/Legit_Lemur/status/712110419540729856	Twitter for iPhone	38	0	1	March	12
06/02/2016	02:55:32	@CalebHouston_ @JulianSavell Am I allowed? I think King Julien might still be mad at me.	https://twitter.com/Dat__Miles/status/695802980533022720	TweetDeck		0	0	February	6
20/03/2016	02:55:44	San Antonio did that	https://twitter.com/KingJulien_/status/711385710553649153	Mobile Web (M5)	939	0	0	March	12
08/03/2016	02:55:47	i could be studying for my midterm but no, i am editing the wikipedia page on lemurs	https://twitter.com/AlainaAppaloosa/status/707037065603469312	Twitter Web Client	657	0	22	March	10
19/03/2016	02:55:47	Aye-ayes have the #BestEars! This is my fave lemur Elphaba @DukeLemurCenter zooborns.com/zooborns/2012/… https://t.co/krlHu724uS	https://twitter.com/MARspidermonkey/status/711023335111405568	Twitter Web Client	545	25	57	March	12
19/01/2016	02:56:04	Pet Lemur Stolen from Family - FOX 7 Austin	https://twitter.com/JessieSaintaub1/status/689280133463695361	My test acc		0	2	January	3
25/01/2016	02:56:06	The Mogo Zoo has welcomed the birth of two baby Black and white Ruffed Lemurs. Photo: Jamila Toderas - Sydney Morning Herald	https://twitter.com/CockaynePatsy/status/691454467225554944	App Black Store		0	1	January	4
18/01/2016	02:56:07	@Lemur_kun I was expressing my surprise at them counting down Luma's reappearance out loud. Paying that much attention in the environ. is	https://twitter.com/CapriGenesis/status/688917755433717761	Twitter Web Client	128	0	0	January	3
16/03/2016	02:56:15	@GanymedeElegy Finish Touch got nerfed according to Tweek	https://twitter.com/Lemur_kun/status/709936289114624002	TweetDeck	300	0	0	March	11
02/01/2016	02:56:21	@denipls WAIT WHAT THE FUCK YOUR COUSIN HAD A LEMUR AS A PET?	https://twitter.com/AdeptTyler/status/683119608308449280	TweetDeck		0	0	January	1
28/04/2016	02:56:31	Someone has taken over my spot in the bed. #catsofinstagram #Albuskitten #orangecats #oranges… instagram.com/p/BEuluNRuvqK/	https://twitter.com/dancing_lemur/status/725519034117165058	Instagram	814	0	1	April	17
10/04/2016	02:56:34	Someone pick me Knights and lemur up we have dummies	https://twitter.com/Cones2K/status/718996064741810177	Twitter for iPhone	779	0	0	April	15
20/03/2016	02:56:37	I thought curry was clutch?	https://twitter.com/KingJulien_/status/711385932826603520	Mobile Web (M5)	939	1	0	March	12
26/04/2016	02:56:44	I PET A BABY LEMUR IN WALMART JUST NOW WHAT A TIME TO BE ALIVE	https://twitter.com/learlenbaugh/status/724794310231629824	Twitter for iPhone	435	0	16	April	17
23/04/2016	02:56:45	Mumpung weekend yuk ke taman anggrek , ketemu King Julien https://t.co/eIjTsQnkQu	https://twitter.com/UseeTV_IPTV/status/723707151252787200	TweetDeck	2997	0	0	April	17
27/03/2016	02:56:49	@MissRunsNguns I withdrew money from my umg to be put on my paypal and it hasn't showed up, its been longer then 72hours.	https://twitter.com/bops3_lemur/status/713922696493465600	Twitter Web Client	22	0	0	March	13
13/02/2016	02:56:54	@ChrisLotionless True, and homosexual marriage is illegal in Belize. I really like exotic pets. Like lemurs and monkeys.	https://twitter.com/thefirstsnxw/status/698340039365935105	Twitter for iPhone	499	0	1	February	7
27/04/2016	02:57:02	@fez_lemur that's awful. I have asthma attacks when I accidentally eat chocolate -bcuz of nuts/hazels- and conjunctivitis in the worst case.	https://twitter.com/AmyWelling/status/725156772932030466	TweetDeck	5660	0	1	April	17
11/03/2016	02:57:06	i want a lemur	https://twitter.com/faithleesmith/status/708124559883563010	Twitter for iPhone	276	0	1	March	11
17/02/2016	02:57:11	Wears my lemur kigu all weekend. Fuck it.	https://twitter.com/pugsweats/status/699789659967254529	Twitter for iPhone	103	0	2	February	7
07/04/2016	02:57:19	How dese people be having owls and lemurs and meerkats for pets and shit	https://twitter.com/tanaebriana/status/717909087904735232	Twitter Web Client	6370	1	1	April	14
04/05/2016	02:57:21	but i will stow double crossing my family loss to our lemur revolution	https://twitter.com/markrealms/status/727693569943863300	Twitter Web Client	649	0	0	May	18
24/03/2016	02:57:24	@liz_the_lemur I haven't either. Technically have never seen any SW ever, but I want to reward good casting so off I go	https://twitter.com/beautyinfacts/status/712835679625945088	Twitter for Android	61	0	2	March	12
22/01/2016	02:57:30	@LolaPlusG Carmen San Diego has nothing on you lately!! #whereintheworldislola #outandaboutwithlola	https://twitter.com/fez_lemur/status/690367658630500353	Twitter for Android		0	0	January	4
02/03/2016	02:57:34	everytime Trump mentions the goddamn wall I feel like a piece of my soul is slowly being eaten by lemurs	https://twitter.com/torileevap/status/704863189423562752	Twitter for iPhone	340	2	14	March	9
20/03/2016	02:58:00	"@ispeak_sarcasms: I'm gonna enjoy sportscenter tonight. Less dickriding"	https://twitter.com/KingJulien_/status/711386277690654721	Mobile Web (M5)	939	0	0	March	12
02/05/2016	02:58:08	Congratulations to All Hail King Julien on your #DaytimeEmmys Award for Outstanding Writing in an Animated Program! https://t.co/kY073dwU8k	https://twitter.com/Anim_Industry/status/726968992548704257	Buffer	375	0	0	May	18
07/02/2016	02:58:17	@SiP03, aka Canaan of the @Sixers, apparently has the basketball instincts of a lemur. #Sixers #NBA	https://twitter.com/inkstainedretch/status/696166060110647296	Twitter for iPhone	1731	0	0	February	6
20/04/2016	02:58:18	@purplematsu @ephemelody its no strong opinion my fursona just isnt a lemur and everything is a sham	https://twitter.com/celestialtabris/status/722620380448313344	Twitter Web Client	839	0	2	April	16
29/04/2016	02:58:35	Milbury your analysis is absolute garbage... A dead lemur has better insight than you 	https://twitter.com/Nick_Brlansky/status/725881939341807616	Twitter for iPhone	224	1	1	April	18
30/01/2016	02:58:35	I want a baby lemur	https://twitter.com/xKoation/status/693267033484582913	Twitter for iPhone		0	10	January	5
27/02/2016	02:58:36	@Vaalpedroso zoboomafo	https://twitter.com/BazzGaby/status/703413897471139840	Twitter Web Client	71	0	0	February	9
24/04/2016	02:58:42	julien hates artie bc he must be the only king	https://twitter.com/hookdust/status/724070029357142016	Twitter for Android	406	1	3	April	17
28/03/2016	02:58:54	Made ya whole crew run	https://twitter.com/KingJulien_/status/714285609783660545	Twitter Web Client	947	0	0	March	13
20/03/2016	02:58:59	@ApexX_Prime your high	https://twitter.com/KingJulien_/status/711386525452398592	Mobile Web (M5)	935	0	1	March	12
13/02/2016	02:59:01	@liz_the_lemur we have baby chicks at our house https://t.co/UHLX5qxY53	https://twitter.com/Bus__Dad/status/698340571774087168	Tweetbot for iΟS	636	0	8	February	7
24/04/2016	02:59:03	So freaking adorable. Lemurs are one of my top five favourite animals. :) fb.me/7j9s44VuJ	https://twitter.com/JacquelinGwynne/status/724070120633462785	Facebook	1203	0	0	April	17
27/04/2016	02:59:22	@fez_lemur ah, yeah. I have been so unhappy when I have to leave coffee for medical suggestions 	https://twitter.com/AmyWelling/status/725157362575646720	TweetDeck	5660	0	1	April	17
28/04/2016	02:59:33	My mom and I just spent 5 minutes arguing about if lemurs existed	https://twitter.com/ashley_melugin/status/725519796578607104	Twitter for Android	210	0	4	April	17
21/04/2016	02:59:40	The other day my bio professor said he would marry a Lemur	https://twitter.com/JordanRichburg/status/722983109826748420	Twitter for iPhone	1708	0	1	April	16
22/02/2016	02:59:43	Blog feature: Frank's 13th birthday!: Happy Birthday to our ring-tailed lemur, Frank whos 13 today! An... bit.ly/1oWcOIB #Dudley	https://twitter.com/YamYam_Dudley/status/701602240499314688	twitterfeed	1730	0	1	February	8
02/05/2016	02:59:47	"In 8th grade all of my friends decided what animals we would be. Everyone got golden retriever, cute things etc &amp; I got... lemur" -xtina	https://twitter.com/dagerbomb/status/726969407960940544	Twitter for iPhone	438	0	10	May	18
28/02/2016	02:59:55	@newsheraldinoh my neighbors didn't lose a lemur but would like one seeing they have a cage and.lemurs food	https://twitter.com/1975oldschool/status/703776615625584640	Twitter for Android	25	0	0	February	9
27/02/2016	03:00:02	Jefferson, our red ruffed lemur, says hi to our white lions! #ZWFMiami https://t.co/wWFc8638uw	https://twitter.com/ZWFMiami/status/703414259791712257	Twitter Ads	5388	0	10	February	9
02/04/2016	03:00:06	 https://t.co/goLquaHxk3	https://twitter.com/KingJulien_/status/716097851651129345	Twitter Web Client	947	0	5	April	14
22/04/2016	03:00:06	This lemur knows what he wants and he's not shy about demanding for it! For more entertaining articles and... fb.me/8lAHaTCtd	https://twitter.com/TheBitBag1/status/723345607776079872	Facebook	65	0	0	April	17
20/03/2016	03:00:12	"@gharteyprince: Curry 1-11 from 3 bruhh"lol 1 for 12	https://twitter.com/KingJulien_/status/711386832299237376	Mobile Web (M5)	939	2	0	March	12
16/04/2016	03:00:14	ALL HAIL KING JULIEN brings the wild world of Madagascar on Dreamworks https://t.co/w1q5t5vLxM	https://twitter.com/UseeTV_IPTV/status/721171313314795520	TweetDeck	2970	0	0	April	16
08/04/2016	03:00:15	King Julien is here to party, and no one can stop him on Dreamworks https://t.co/cEVMe4f6nr	https://twitter.com/UseeTV_IPTV/status/718272213690912768	TweetDeck	2913	0	0	April	15
27/04/2016	03:00:18	Biar paginya seger yuk party bareng King Julien di Dreamworks Channel https://t.co/iSCrLDBglE	https://twitter.com/UseeTV_IPTV/status/725157596982743040	TweetDeck	2997	0	0	April	17
24/04/2016	03:00:19	Hari ini hari terakhir kamu bisa ketemu King Julien loh! yuk ajak mamah papah ke Mall Taman Anggrek https://t.co/yLfFTSmEGL	https://twitter.com/UseeTVcom/status/724070438314221569	TweetDeck	40248	1	3	April	17
08/02/2016	03:00:27	If you want to see a lemur look at @chrisprintz7 snap story	https://twitter.com/Kimmel331/status/696528994221563904	Twitter for iPhone	374	0	1	February	6
09/03/2016	03:00:27	@antionekfrazier have you ever given me one where you didn't call me a lemur orrrr	https://twitter.com/shanellelayla/status/707400630919258113	Twitter for iPhone	406	0	1	March	10
05/04/2016	03:00:28	@kateleth I have crossed the line with the amount of grey/white in my hair that it impacts how dying turns out. A lot.	https://twitter.com/fez_lemur/status/717185105790304257	Twitter for Android	250	0	0	April	14
23/04/2016	03:00:46	@dabkittenpey @phoxxi_ Awww!! That has made my day (no my week!!). Love and peace.	https://twitter.com/lemur_dad/status/723708164500164608	Twitter for Android	239	0	3	April	17
09/04/2016	03:00:52	@VociferousBunny "I want to say it's a simple robbery but have you ever seen a Lemur with a single ring on their tail?"	https://twitter.com/DumbSlyFox/status/718634757865783297	Twitter for iPhone	98	0	0	April	15
12/04/2016	03:00:56	@loloaclement you're literally a lemur who does not have the capacity to be a hoe.	https://twitter.com/ad1ass/status/719721937279311873	Twitter for iPhone	135	1	0	April	15
28/03/2016	03:01:10	I know I got God's grace done alot that I shoulda been locked for so im thankful	https://twitter.com/KingJulien_/status/714286178376093701	Twitter Web Client	947	0	0	March	13
05/03/2016	03:01:11	my boy vash with the Pink Corrin for doubles	https://twitter.com/Lemur_kun/status/705951260734840832	TweetDeck	296	0	0	March	10
03/02/2016	03:01:14	SHES FRIENDS WITH MY LEMUR https://t.co/FaiN4RxOCf	https://twitter.com/explicitwink/status/694717250423488512	Twitter for iPhone	7954	0	0	February	5
06/03/2016	03:01:15	2 things: 1. I pet a lemur today 2. You did not pet a lemur today	https://twitter.com/BravesGasm/status/706313668246544384	Twitter for Android	4191	0	3	March	10
05/03/2016	03:01:17	A Lemur In Madagascar: bit.ly/14p4Bkr Wildlife PHOTO From My Trip to #Africa #photography https://t.co/MAdMh8fR4F	https://twitter.com/Wanderingtradr/status/705951287188328449	Hootsuite	118031	33	57	March	10
26/04/2016	03:01:17	@fez_lemur @LolaPlusG My kids just laugh at me. I can't always keep up with their moves so I just make up my own 	https://twitter.com/BentButterfly1/status/724795457751384064	Twitter for Android	1731	0	1	April	17
02/02/2016	03:01:27	@_CharlieHarris @CovFan @Coventry_City How can ppl blame the lad? Owners have fucked us over yet again Mogga will be packing his bags soon	https://twitter.com/Lemmy_Lemur/status/694354916232531968	Twitter for Android		0	0	February	5
28/04/2016	03:01:27	Am I a furry if I spend about 80% of my day thinking about my girl wearing a lemur tail butt plug? What if I wish she had a for real tail?	https://twitter.com/FuckabillyRex/status/725520275882659840	Twitter for iPhone	9654	5	21	April	17
29/03/2016	03:01:30	Thread of me telling my mutuals that I love lemurs	https://twitter.com/rainbowlaurents/status/714648649595269121	Twitter for iPhone	3555	0	4	March	13
25/02/2016	03:01:32	https://t.co/yGsLVHQyz9	https://twitter.com/__Kingjulien/status/702689858461024256	Twitter for iPhone	1070	0	0	February	8
07/04/2016	03:01:36	I got the cutest lemur kigurumi in the mail today.Sad as it is to big but it so soft and comfy it is now my pjs. https://t.co/1P246cAx3k	https://twitter.com/deerboy57/status/717910166700744704	Twitter Web Client	18	1	2	April	14
28/03/2016	03:01:51	Live and learn	https://twitter.com/KingJulien_/status/714286351244394496	Twitter Web Client	947	0	0	March	13
21/03/2016	03:01:54	one day i will get my fucking refund and be able to buy a controller. one day	https://twitter.com/Lemur_kun/status/711749647748956160	TweetDeck	309	0	1	March	12
22/04/2016	03:02:04	Free printable Earth Day activities featuring Dinotrux and King Julien bit.ly/1U7NFqI via @moneysvgparent	https://twitter.com/BarryBirkett/status/723346102922186752	Triberr	56317	0	0	April	17
20/03/2016	03:02:08	Rare lemur found in Calif. backyard likely part of illegal animal trade - CBS News	https://twitter.com/JoannaFord16/status/711387320264630272	App Black Store	31	0	0	March	12
20/03/2016	03:02:08	Rare lemur found in Calif. backyard likely part of illegal animal trade - CBS News	https://twitter.com/JoannaFord16/status/711387320264630272	App Black Store	33	1	0	March	12
02/03/2016	03:02:10	@gerardway Ohhhh....Al-i-son. I know these fractals are killing yoouuuu. Oh, Al-i-son. My math is true.	https://twitter.com/fez_lemur/status/704864343989456896	Twitter for Android	216	0	0	March	9
16/04/2016	03:02:12	My attitude Ruins A lot of things for me...	https://twitter.com/KingJulien___/status/721171809891196929	Twitter for iPhone	123	0	0	April	16
24/04/2016	03:02:15	My first Surprise Information (SI) for you. #lemurs - VS https://t.co/rTNYqovP4k	https://twitter.com/greenfirefoxx/status/724070923570016256	Twitter Web Client	123	0	0	April	17
01/02/2016	03:02:19	If King Julian the lemur lord does not have to follow gender roles, why do humans? #boundarybreakers	https://twitter.com/abby_raps/status/693992746604978176	Twitter Web Client		0	0	February	5
28/01/2016	03:02:23	King Julien the Queen of Drag #boundarybreakers	https://twitter.com/syao1_ann/status/692543214188896256	Twitter Web Client		0	2	January	4
17/02/2016	03:02:31	My boyfriend thinks this is a lemur https://t.co/fHDO4bE4Z9	https://twitter.com/_stephaniedyson/status/699791003251838977	Twitter for iPhone	153	0	0	February	7
18/04/2016	03:02:50	@kowalski_kagaku @rico_penguins @sweet_skipper @PE_privatebot @king_sw_julien ただいま~~！ 明日は休みなんだ~(*´∀`)♪	https://twitter.com/ai3hi8yu2/status/721896744305303553	Twitter for Android	92	0	0	April	16
27/01/2016	03:03:01	Ok, put some All Hail King Julien on, help me keep my focus Mr.@DanielCJacobsJr!	https://twitter.com/TsuYagami/status/692180983928508417	Twitter Web Client		0	2	January	4
24/04/2016	03:03:21	she also made me a ringtail lemur amigurumi, i love my aunt  https://t.co/q3xu4kDhvA	https://twitter.com/psychedelion/status/724071202474455040	Twitter for iPhone	244	0	6	April	17
16/04/2016	03:03:22	New species of mouse lemurs! Press release about our work from the German Primate Center (@DPZ_eu): dpz.eu/en/news/news/s…	https://twitter.com/mtn_science/status/721172104050319360	Twitter Web Client	2319	1	2	April	16
07/02/2016	03:03:34	i cant believe @bateyama is giving out EXCLUSIVE osm facts like which matsu watches bobs burgers and karamatsus dub voice bein king julien	https://twitter.com/JfishStar/status/696167388807610372	Twitter for iPhone	54	0	1	February	6
29/01/2016	03:03:38	@zoboomafo_o hahaha twitter.com/wshhfans/statu…	https://twitter.com/dtagg/status/692905916719435776	Twitter for iPhone		0	0	January	5
18/04/2016	03:03:42	you: stop talking about king julien me: https://t.co/xvbp3gn5AA	https://twitter.com/agentpleakley/status/721896959594749952	Twitter for iPhone	325	9	19	April	16
18/01/2016	03:03:49	My feelings after this tournament: Ranai is god. That is all	https://twitter.com/Lemur_kun/status/688919694762463232	TweetDeck	275	0	0	January	3
27/04/2016	03:04:02	"Why You Shouldn't Share That Cute Lemur Video" #science #feedly@RNMehrotra news.nationalgeographic.com/2016/04/160426…	https://twitter.com/RNMehrotra/status/725158537341476864	Twitter for iPhone	35	0	0	April	17
05/03/2016	03:04:13	June needs to come faster! I'm ready for my "vacation"  and to meet our baby boy ☺️	https://twitter.com/Krazy_Lemur/status/705952026769952768	Twitter for iPhone	165	0	0	March	10
04/03/2016	03:04:24	Got a @system76 Lemur in the mail today. Feels good to have a PC that was designed to run Linux.	https://twitter.com/bertelking/status/705589682294398976	Twitter Web Client	673	0	3	March	10
19/04/2016	03:04:25	Seru banget sekarang bisa nonton aksi kocak King Julien sepuasnya di @UseeTV_IPTV ch Dreamworks pic.twitter.com/uH7ajgI8U1	https://twitter.com/UseeTVcom/status/722259530885701634	Twitter Web Client	40112	2	0	April	16
13/02/2016	03:04:27	@thefirstsnxw I want a lemur, those are really cute. I like to watch them eat fruit	https://twitter.com/ChrisLotionless/status/698341938538221568	TweetDeck	42	0	0	February	7
25/03/2016	03:04:30	lrt: MY WORK HERE IS DONE https://t.co/3XBIWbXrJ6	https://twitter.com/Lemur_kun/status/713199854206500864	TweetDeck	309	0	0	March	13
08/04/2016	03:04:43	@gerardway @Gabriel_Ba This has been such a busy winter for you!! Amazing productivity!	https://twitter.com/fez_lemur/status/718273339870035969	Twitter for Android	250	0	0	April	15
25/04/2016	03:04:44	The Lemur: A Novel, Black, Benjamin, Good Book buy-music-online.info/bymsc/nlne062/… https://t.co/JxqFPTI40G	https://twitter.com/fine_products/status/724433938144473092	IFTTT	40	0	0	April	17
23/02/2016	03:04:46	@lemurboy123 Wow Lemur, Mugman has his own spin-off anime! https://t.co/uYhrI6Cj9J	https://twitter.com/TheEricLOLevano/status/701965897901088769	Twitter Web Client	1	0	0	February	8
18/01/2016	03:04:57	I think Ranai might actually be my favorite player to watch.	https://twitter.com/Lemur_kun/status/688919979492806656	TweetDeck	275	0	0	January	3
02/02/2016	03:05:08	Tuuu y yo y zoboomafo, a los animales conoceras y lo mismo que ellos tu haras ♪	https://twitter.com/BreeenSixx/status/694355845635776512	Twitter Web Client		0	0	February	5
02/05/2016	03:05:11	"It's always the stupid ones that show true bravery" ~ King Julien.	https://twitter.com/Soul4Real2011/status/726970764432265216	Mobile Web (M2)	2386	0	0	May	18
30/01/2016	03:05:12	O ZOBOOMAFO twitter.com/pqpsaiko/statu…	https://twitter.com/pkmene/status/693268697637621762	Twitter for iPhone		0	1	January	5
19/01/2016	03:05:38	@Tyler_lemur want a sign?	https://twitter.com/waynet_21/status/689282539345674241	Twitter for iPhone		0	1	January	3
07/04/2016	03:05:40	@KailashRaja1 no, I don't wanna see a lemur pop up in my mentions.	https://twitter.com/kevinfjonas/status/717911189876039680	Twitter for iPhone	553	1	1	April	14
02/03/2016	03:05:49	@gerardway This is what happens when I have the flu &amp; there's an Elvis Costello/science tweet. I can't help myself.	https://twitter.com/fez_lemur/status/704865263666073601	Twitter for Android	216	0	1	March	9
22/01/2016	03:05:55	I wanna pet lemur	https://twitter.com/testo_tanner/status/690369774384185344	Twitter for iPhone		0	1	January	4
18/02/2016	03:05:57	King Julien's accent was based on a Lankan lawyer: Sacha Baron shar.es/14OzGA #Madagascar	https://twitter.com/MegTegal/status/700154254900604929	Twitter Web Client	2654	2	1	February	7
06/05/2016	03:06:00	AHKJ도 이름정들엇다 all hail king julien은 말할거도업고	https://twitter.com/hanarsha01/status/728420523034607617	Twitter for Android	64	0	0	May	19
23/04/2016	03:06:04	King Julien from Madagascar is me	https://twitter.com/bridgettejaneee/status/723709495789117441	Twitter for iPhone	262	0	0	April	17
16/03/2016	03:06:06	@zerojustice315 she has significantly less throw combo followups. possibly none. she is fucking dead	https://twitter.com/Lemur_kun/status/709938767398903809	TweetDeck	300	0	0	March	11
24/04/2016	03:06:33	For our one day here in Mexico City we went around Chapultapec park again, went to the zoo and saw #pandas, #lemurs… https://t.co/hROKgK5oGe	https://twitter.com/Beto_GongoraP/status/724072005570535425	IFTTT	118	0	0	April	17
13/01/2016	03:06:36	@HanielLemur Merci my lovely lemur! xxx	https://twitter.com/PatrioteYves95/status/687108454603976704	Twitter for Android	229	0	0	January	2
11/03/2016	03:06:41	Saw a picture of a lemur and all I want to do is show Shawn but he's at work god dammit	https://twitter.com/shaylaarosee/status/708126972530917376	Twitter for iPhone	356	0	7	March	11
31/01/2016	03:06:45	why dont lemurs have student loans?	https://twitter.com/yungporcelain/status/693631475909009408	Twitter Web Client		0	0	January	5
12/04/2016	03:06:48	@randamma now I have the Madagascar movie in my head and that fuzy lemur	https://twitter.com/alan_mma54/status/719723414072791040	Twitter for Android	67	0	0	April	15
28/01/2016	03:06:55	@small_marimo I'm also a lemur kemonomimi all my life I've dreamed of this	https://twitter.com/CaffeineLemur/status/692544353781321728	Twitter for iPhone	28	0	1	January	4
06/03/2016	03:07:19	I have a lemur-cat https://t.co/C7gWlJsWxV	https://twitter.com/brittanypaigey/status/706315195392598016	Twitter for Windows Phone	107	0	0	March	10
18/01/2016	03:07:20	Ranai is legit my favorite Japanese player now.	https://twitter.com/Lemur_kun/status/688920581065060360	TweetDeck	275	0	0	January	3
30/01/2016	03:07:24	Drinking at bar bar and looking at pictures of lemurs on my phone, come hang out	https://twitter.com/rmstinson/status/693269252422275072	Twitter for iPhone	172	0	2	January	5
25/03/2016	03:07:34	I HAVE SLAIN THE LEMUR VICTORY SCREECH	https://twitter.com/Tetranth/status/713200627506135040	TweetDeck	130	0	2	March	13
08/03/2016	03:07:37	I live with the consequences for my actions	https://twitter.com/Tyler_lemur/status/707040046831026176	Twitter for iPhone	319	3	1	March	10
16/03/2016	03:07:39	@Adanusch @Lemur_kun LEAVE MY EMBARRASSING TWEETS OUT OF THIS I'M SUPPOSED TO LOOK SMART ON HERE	https://twitter.com/GanymedeElegy/status/709939154839166976	TweetDeck	252	0	0	March	11
27/04/2016	03:07:41	Why You Shouldn't Share That Cute Lemur Video news.nationalgeographic.com/2016/04/160426…	https://twitter.com/FrancisHookDF/status/725159454241636352	Twitter for BlackBerry	741	0	0	April	17
31/01/2016	03:07:46	Blog feature: Lemur twins are girls!: Keepers have sexed our newest ring-tailed lemur twins and discov... bit.ly/1m6pdHZ #Dudley	https://twitter.com/YamYam_Dudley/status/693631732550008832	twitterfeed		0	0	January	5
11/02/2016	03:07:49	called my mom to reschedule an eye appt and at some point during this conversation she told me lemurs are her favorite animal	https://twitter.com/tiffaneigh/status/697618010417135616	Twitter Web Client	53	0	0	February	6
27/04/2016	03:07:59	Why You Shouldn't Share That Cute Lemur Video news.nationalgeographic.com/2016/04/160426…	https://twitter.com/karenfabcas/status/725159531257466882	Twitter Web Client	459	0	0	April	17
06/02/2016	03:08:01	5 out of the last 6 games the Crunch has given up 5+ goals. @TBLightning may want to inform King Julien this team sucks.	https://twitter.com/SabreFanSince81/status/695806123522260992	Twitter Web Client		2	2	February	6
11/03/2016	03:08:03	Rare lemur found in Calif. backyard likely part of illegal animal trade - CBS News	https://twitter.com/BrewissNikki/status/708127318842216448	App Black Store	100	1	0	March	11
23/01/2016	03:08:05	These baboons and lemurs have left the trees to live in caves - New Scientist	https://twitter.com/KarenGo67723578/status/690732708092342273	Mypginfo		4	2	January	4
16/03/2016	03:08:13	Finishing Touch got nerfed by about 15 percent I'd say	https://twitter.com/Lemur_kun/status/709939299165278208	TweetDeck	300	0	0	March	11
14/03/2016	03:08:15	@gerardway Honest--@JanuarySky_ does beautiful knitting &amp; has almost the same yarn. She would be overjoyed to do something similar.	https://twitter.com/fez_lemur/status/709214533034725376	Twitter for Android	222	0	0	March	11
30/04/2016	03:08:17	This Lemur Is So Funny and Demanding. "Scratch my back!" (video) buff.ly/1pQQjVo https://t.co/iDJTcCAVAt	https://twitter.com/CatchTheBaby/status/726246770372698112	Buffer	6925	1	0	April	18
20/04/2016	03:08:39	I'm definitely going to keep in touch w my nigga lemur after high school 	https://twitter.com/Abou___/status/722622984112832512	Twitter for Android	610	0	2	April	16
21/01/2016	03:08:47	@By_Rosenthal A great example of our class discussion today. And I can't even see an animal -- cat? lemur? ostrich?	https://twitter.com/WendyWhitt1/status/690008110518386688	Twitter Web Client	203	0	0	January	3
16/04/2016	03:09:07	I wanna be a hoe on social media and get attention, but my parents would beat my ass if they found out so let me just post cute selfies	https://twitter.com/KingJulien___/status/721173550506328064	Twitter for iPhone	123	0	0	April	16
29/03/2016	03:09:11	Just showed my little cousins Zoboomafoo because they were watching Wild Kratts. Now we're leaping around like lemurs  childhood!	https://twitter.com/odysseyofgrace/status/714650584066883584	Twitter for iPhone	150	0	0	March	13
13/04/2016	03:09:13	Lemurs have done nothing wrong in this world I just think that they're terrifying to the human eye	https://twitter.com/KaylaGross04/status/720086412608028672	Twitter for iPhone	399	0	12	April	15
17/03/2016	03:09:21	Once upon a time I saw a lemur. My family said I was crazy. Today I am finally validated. #itoldyouso https://t.co/thlgVpuUk8	https://twitter.com/dinahelock/status/710301972369436672	Twitter for iPhone	28	0	4	March	11
18/04/2016	03:09:24	@ai3hi8yu2 遅い！待ちくたびれたぞアイとpenguins✨！	https://twitter.com/king_sw_julien/status/721898396668178432	twittbot.net	43	0	1	April	16
09/03/2016	03:09:26	I just want to thank God for helping me survive all these hardships, cause I know the devil is working hard	https://twitter.com/KingJulien_/status/707402889568788480	Twitter Web Client	931	0	1	March	10
29/01/2016	03:09:41	im being kinkshamed for having king julien as my favorite madagascar character	https://twitter.com/H0ROKEU/status/692907436404019201	TweetDeck		0	3	January	5
20/04/2016	03:09:42	@HrishiKay if I were Mowgli I would find King Julien and rock the jungle boogey!	https://twitter.com/dbottleman/status/722623247586430976	Twitter for Android	154	0	0	April	16
18/04/2016	03:09:55	@liz_the_lemur Oh yeah. The people with serious allergies have an entire different attitude from the fad dieters, every single time	https://twitter.com/rollingintrash/status/721898526754508800	Twitter Web Client	510	0	0	April	16
03/03/2016	03:10:01	Pretty sure I broke my finger	https://twitter.com/Tyler_lemur/status/705228710601953280	Twitter for iPhone	319	0	1	March	9
14/03/2016	03:10:03	I was just told that I have freakishly ginormous eyes like King Julien from Madagascar and I couldn't stop laughing 	https://twitter.com/raaaaaachhhh/status/709214986191523840	Twitter for iPhone	55	0	2	March	11
06/05/2016	03:10:27	justin with a lemur on his head is my aesthetic goodnight	https://twitter.com/gtgshay/status/728421641177473024	Twitter for iPhone	3663	0	0	May	19
18/02/2016	03:10:47	@FlexAloysius ahahaha i have had to pull up the claymation lemur leaping along so many tiiimes	https://twitter.com/anisiepiece/status/700155471978745856	Twitter Web Client	220	0	1	February	7
16/02/2016	03:10:52	@livsuschrist i got a question	https://twitter.com/KingJulien_/status/699430719316062210	Twitter Web Client	915	0	0	February	7
28/01/2016	03:10:57	@kalanago our lemur has a diner https://t.co/vV4KctqDbP	https://twitter.com/AnahiVieyraa/status/692545368890961920	Twitter for iPhone		0	0	January	4
26/01/2016	03:11:08	wcti12.com/news/baby-lemu… @Dean_Bertelsen Zoboomafoo has a grandson!!!!	https://twitter.com/MooseB11/status/691820640169508865	Twitter Web Client		0	1	January	4
08/02/2016	03:11:20	When the gym plays "I like to move it, move it" and all you want to do is dance like the lemurs in Madagascar	https://twitter.com/FoxKayley/status/696531730539356161	Twitter for iPhone	87	0	1	February	6
27/02/2016	03:11:21	#Lemurs #cuteanimals goo.gl/GvpR48 Baby #Monkey!! - so cute. i want. Baby #Monkey, So Cute, Pet, ... https://t.co/x3rGzHcIMB	https://twitter.com/animalspicscute/status/703417106604363776	cuteanimalsphotos.com	1210	3	4	February	9
28/04/2016	03:11:31	Great fundraising letter from @calgaryzoo . Kids want to donate to the Lemurs. reminds them of watching @WildKrattsOffic when they were tiny	https://twitter.com/Vicmoyyc/status/725522807891722244	Twitter for iPhone	571	1	1	April	17
28/03/2016	03:11:35	In four years Ima make alot of people sick with the way ima ball	https://twitter.com/KingJulien_/status/714288802013970432	Twitter Web Client	947	1	2	March	13
02/02/2016	03:11:41	Jordans always gonna be my best friend bc we looked like lemurs but still stayed friends to this day @_Sassy_Whale https://t.co/VeMC7SxCw7	https://twitter.com/emmawebss/status/694357491052707840	Twitter for iPhone	731	2	3	February	5
28/01/2016	03:11:44	@haleybarousse what you got against my bulls	https://twitter.com/Tyler_lemur/status/692545566505574400	Twitter for iPhone	287	0	0	January	4
21/04/2016	03:11:52	Forever wanting a pet Lemur....	https://twitter.com/blair23hhs/status/722986182309720064	Twitter for iPhone	118	0	0	April	16
31/03/2016	03:12:01	@DeepVoicedFox Judy rubbed the back of her neck, clearing her throat. "We were in pursuit of him. This lemur has been robbing jewelry--	https://twitter.com/VociferousBunny/status/715376072112545793	Twitter for iPhone	40	0	0	March	13
05/01/2016	03:12:02	This is a mouse lemur &amp; they sleep for 16 hrs a day, &amp; I have never been so jealous of an animal in my life. https://t.co/3l6DJOUL2B	https://twitter.com/Sarabroccoli/status/684210719601078272	Twitter for iPhone		0	1	January	1
16/03/2016	03:12:04	@zerojustice315 one of my 2 favorite things about her is gone soooooo idk if i care anymore	https://twitter.com/Lemur_kun/status/709940265730109440	TweetDeck	300	0	0	March	11
09/02/2016	03:12:12	I'd rather have King Julien from the Madagascar movies be president than any of the candidates at this point	https://twitter.com/lolhayley/status/696894338396241920	Twitter for iPhone	122	0	4	February	6
10/01/2016	03:12:15	is it legal to eat lemurs	https://twitter.com/SSOCJJK/status/686022714469912576	Twitter for iPhone	39			January	2
30/01/2016	03:12:18	I fucking hate Becca now he wants a lemur	https://twitter.com/SoFloBabe1/status/693270483479822338	Twitter for iPhone		0	4	January	5
19/04/2016	03:12:22	My sloth/lemur/pal friend  hate when he smokes tho twitter.com/ballerbenson10…	https://twitter.com/rosemdoan/status/722261532055334914	Twitter for iPhone	289	1	1	April	16
23/03/2016	03:12:28	I search for “cats” in my Google Photos drive and there are squirrels and lemurs showing as well … slipping, Google, slipping	https://twitter.com/eboldy/status/712477083880939524	Tweetbot for Mac	433	0	0	March	12
22/03/2016	03:12:39	anyone who's not in the know about lrt: it's a lemur elf from my nano novel, the dragon's throne, and silver is a fuckin gift	https://twitter.com/RenegadeShroom/status/712114742719062020	Twitter Web Client	17	0	2	March	12
28/03/2016	03:12:44	hear to many fairy tales about true stories	https://twitter.com/KingJulien_/status/714289091634864128	Twitter Web Client	947	3	0	March	13
27/01/2016	03:12:45	My dingaling @Tyler_lemur	https://twitter.com/ReeceJN/status/692183432349257728	Twitter for iPhone	961	1	2	January	4
23/03/2016	03:12:51	I just checked into Penguins of Madagascar: Happy King Julien Day @TelfieApp #Telfie #VoiceofTV telfie.com/movie?id=140084	https://twitter.com/rony_ariefianto/status/712477178605248512	VOICEOFTV USA	336	0	0	March	12
31/01/2016	03:12:56	@kkraft0904 thanks lemur! I'll visit so I won't miss you... Thanks for catching my towel... Ohh wait you didn't! I love you ya weirdo	https://twitter.com/lowpal2/status/693633032767541248	Twitter for iPhone	564	0	0	January	5
28/03/2016	03:13:10	life goals: King Julien	https://twitter.com/livfrancesconi/status/714289197016858624	Twitter for iPhone	333	0	0	March	13
02/05/2016	03:13:11	Our lemur, Little Bit, demonstrates his "flying" skills #ringtail #lemur #ifly #indoorskydiving https://t.co/cmKtt1FFAM	https://twitter.com/Extreme_Animals/status/726972779778576385	Twitter for iPhone	155	1	0	May	18
12/03/2016	03:13:17	so proud of my little lemur @troyesivan	https://twitter.com/jfctroye/status/708491022167367680	Twitter for iPhone	256	0	0	March	11
28/01/2016	03:13:17	@haleybarousse that's my fav team ever you lucky ahhh	https://twitter.com/Tyler_lemur/status/692545956311613440	Twitter for iPhone	287	0	1	January	4
28/02/2016	03:13:18	Bruce just said that we don't have cats we have lemurs hahaha	https://twitter.com/jackeesbeast/status/703779986264748032	Twitter for Android	330	0	0	February	9
25/04/2016	03:13:31	Kids Pet and Communicate with Lemur youtu.be/WXM8tUnSJ3o @YouTubeさんから	https://twitter.com/cy_rie_rus/status/724436145837232128	Twitter Web Client	520	0	0	April	17
30/03/2016	03:13:40	@MelanieLBBH wish I could have gotten a picture tonight  but thank you for such an amazing performance! Greatest birthday every ❤️	https://twitter.com/Lil_Lemur/status/715014101169143808	Twitter for iPhone	72	0	0	March	13
18/03/2016	03:13:41	I think killing with Corrin tipper side-b might be my favorite thing in all of Smash.	https://twitter.com/Lemur_kun/status/710665451915911168	TweetDeck	300	0	0	March	12
01/05/2016	03:13:50	@zoboomafo_o twitter.com/gametimeunited…	https://twitter.com/HelloooNickky/status/726610552252854272	Twitter for iPhone	190	0	0	May	18
03/05/2016	03:13:53	@wiscogirl28 I was just with some lemurs in RL! Have you shown us your ecco ways? love to hear xoxo	https://twitter.com/EcoContest2016/status/727335343826059264	Twitter Web Client	4492	0	0	May	18
20/04/2016	03:13:58	@nob0dysees calma ainda nao terminei minha piada Paro um segundo p ver como escreve zoboomafo e você estraga meus planos Triste	https://twitter.com/Aquaslurpuff/status/722624322670608384	Twitter for Android	27	0	0	April	16
29/01/2016	03:14:01	Ball-head Horsenettle: Flowers attract lemurs and have 6 petals. Fruit a molar. Tastes of taffy.	https://twitter.com/fantasy_florist/status/692908529104089088	fantasy_florist		0	0	January	5
11/02/2016	03:14:03	Lions, Leopards And Lemurs: London's Most Unusual Pets - Londonist	https://twitter.com/KarenGo67723578/status/697619579556786176	Mypginfo	57	2	0	February	6
18/04/2016	03:14:07	My zoo has successfully bred 2 Collared Brown Lemurs fb.me/vh9bMlP8	https://twitter.com/MireiderR/status/721899583245262849	Facebook	9	0	0	April	16
27/03/2016	03:14:09	Rare lemur found in Calif. backyard likely part of illegal animal trade - CBS News	https://twitter.com/JillBlackwell19/status/713927059165298688	My test acc	50	1	0	March	13
27/03/2016	03:14:09	Rare lemur found in Calif. backyard likely part of illegal animal trade - CBS News	https://twitter.com/JillBlackwell19/status/713927059165298688	My test acc	48	0	0	March	13
06/05/2016	03:14:11	@AnaMardoll LEMURS ARE THE CUTEST AND THE FRIENDLIEST AND I WANT ONE	https://twitter.com/vesaldi/status/728422580533633024	TweetDeck	805	0	3	May	19
21/02/2016	03:14:17	@gerardway @bigwormy This closeness between Slytherin &amp; GD brings a tear to my eye. Peace IS possible. Warm N fuzzy hugs all around.	https://twitter.com/fez_lemur/status/701243516500901888	Twitter for Android	207	0	1	February	8
28/01/2016	03:14:20	@MeisJames98 @lacibenedetto you just make my heart warm	https://twitter.com/Tyler_lemur/status/692546218812166144	Twitter for iPhone	287	0	1	January	4
06/04/2016	03:14:28	@lizbizfizz @rosequeue @liz_the_lemur @OpheliaInWaders YUM. I'll have my opera glasses at the ready.	https://twitter.com/NotAGem/status/717551016598577152	Twitter Web Client	421	0	2	April	14
18/04/2016	03:14:28	@liz_the_lemur Also like, people with actual gluten allergies wouldn't have to feel like jerks abt it if health nerds weren't obnoxious	https://twitter.com/rollingintrash/status/721899670822195202	Twitter Web Client	510	0	1	April	16
06/02/2016	03:14:40	Come on now, who have lemurs ever builted? #gerbilsTheBest	https://twitter.com/animalBeefs/status/695807794021277696	Cheap Bots, Done Quick!		0	0	February	6
28/01/2016	03:14:42	@AnahiVieyraa our lemur is named King julien	https://twitter.com/kalanago/status/692546313062322176	Twitter for iPhone	153	0	0	January	4
09/02/2016	03:14:43	@EnyartErika resembles King Julien from Madagascar	https://twitter.com/abbott_bailey07/status/696894970901483520	Twitter for iPhone	81	0	1	February	6
30/04/2016	03:15:03	樂-dressing up even tho i didnt tell you to  lmaoo but hopefully you finally getting rid of lemur face for my nigga	https://twitter.com/rodriguezbry7/status/726248474308530177	Twitter for iPhone	490	0	0	April	18
30/04/2016	03:15:03	樂-dressing up even tho i didnt tell you to  lmaoo but hopefully you finally getting rid of lemur face for my nigga	https://twitter.com/rodriguezbry7/status/726248474308530177	Twitter for iPhone	492	0	0	April	18
28/04/2016	03:15:05	Lemur Pet Animal wants children's to Scrach his back amazing must watch....... youtu.be/Az9Rnb8bxRM	https://twitter.com/stx1138/status/725523706932387842	Twitter for iPhone	828	0	0	April	17
14/04/2016	03:15:10	@lemur_dad especially the ones who have all of this negativity.	https://twitter.com/Tieraa143/status/720450295063580672	Twitter Web Client	860	1	1	April	15
12/02/2016	03:15:23	@heneedsomemilk I want the find the lemur vine	https://twitter.com/chowdertreatz/status/697982304501809154	Twitter for iPhone	411	0	0	February	7
[truncated: 11,971 more rows]
